# Supplementary material for: Datasets of mung bean proteins and metabolites from four different cultivars
Source: Data Brief. 2017 Jul 4;13:703–6. doi: 10.1016/j.dib.2017.06.051 (PMC5510489; doi:10.1016/j.dib.2017.06.051)
Supplement: Supplementary file 5 — Supplementary material [file mmc5.xlsx]

## Sheet: result
Supplemental Table 1. Proteins identified in coat of China 1
No.	Accessiona	Description	Score	Mass	M.P.b	mol%c				Functiond
						R1	R2	R3	Average
1	Glyma01g07930.1	AT3G08900.1 reversibly glycosylated polypeptide 3	188	42254	9	0.449243	0.270838	0.441381	0.387154	cell wall
2	Glyma01g28810.1	AT3G08940.2 light harvesting complex photosystem II	189	31361	8	0.449243	0.236983	0.271024	0.319083	PS
3	Glyma01g33761.1	AT4G08900.1 arginase	33	37029	10	0.11034	0.196357	0.108409	0.138369	amino acid metabolism
4	Glyma01g34380.2	AT3G60810.1	81	25256	5	0.165511	0.14219	0.162614	0.156772	not assigned
5	Glyma01g36750.1	AT4G35830.1 aconitase 1	323	99030	23	0.165511	0.230212	0.26328	0.219668	TCA / org transformation
6	Glyma02g00810.1	AT5G43330.1 Lactate/malate dehydrogenase family protein	646	35787	28	0.748739	0.643239	0.735636	0.709205	TCA / org transformation
7	Glyma02g01700.1	AT3G14290.1 20S proteasome alpha subunit E2	264	26149	11	0.835435	0.487508	0.820815	0.714586	protein
8	Glyma02g05240.1	AT5G66150.1 Glycosyl hydrolase family 38 protein	204	114442	12	0.102459	0.0880222	0.0696918	0.0867243	misc
9	Glyma02g05250.1	AT4G38630.1 regulatory particle non-ATPase 10	78	43156	6	0.0945776	0.0812513	0.193588	0.123139	protein
10	Glyma02g08180.1	AT3G24170.1 glutathione-disulfide reductase	281	54309	14	0.149748	0.284379	0.147127	0.193751	redox
11	Glyma02g35990.1	AT3G52560.1 ubiquitin E2 variant 1D-4	86	16706	4	0.59111	0.50782	0.580765	0.559898	protein
12	Glyma02g36530.1	AT4G30920.1 Cytosol aminopeptidase family protein	147	60039	18	0.291614	0.182815	0.286511	0.253647	protein
13	Glyma02g38730.1	AT2G36460.1 Aldolase superfamily protein	355	38469	20	0.354666	0.304692	0.348459	0.335939	glycolysis
14	Glyma02g40820.1	AT1G65930.1 cytosolic NADP+-dependent isocitrate dehydrogenase	322	46393	25	0.401955	0.345318	0.0851789	0.277484	TCA / org transformation
15	Glyma02g41120.1	AT5G37600.1 glutamine synthase clone R1	81	39473	2	0.102459	0.0880222	0.100666	0.0970491	N-metabolism
16	Glyma02g42220.1	AT4G00430.1 plasma membrane intrinsic protein 1;4	70	34546	2	0.118222	0.101564	0.116153	0.11198	transport
17	Glyma02g42260.1	AT2G40010.1 Ribosomal protein L10 family protein	231	34194	7	0.252207	0.21667	0.402664	0.290514	protein
18	Glyma02g43460.1	AT1G04980.1 PDI-like 2-2	31	48197	3	0.0788146	0.0677094	0.0774353	0.0746531	redox
19	Glyma02g46330.1	AT5G55180.1 O-Glycosyl hydrolases family 17 protein	197	50752	9	0.0788146	0.0677094	0.0774353	0.0746531	misc
20	Glyma02g46860.4	AT5G40580.1 20S proteasome beta subunit PBB2	79	29673	3	0.299496	0.115106	0.13164	0.182081	protein
21	Glyma02g47560.1	AT2G05100.1 photosystem II light harvesting complex gene 2.1	95	28665	13	0.307377	0.264067	0.301998	0.291147	PS
22	Glyma02g47960.1	AT1G61520.1 photosystem I light harvesting complex gene 3	162	29760	10	0.299496	0.602614	0.294254	0.398788	PS
23	Glyma03g07540.3	AT3G51840.1 acyl-CoA oxidase 4	149	40582	11	0.0945776	0.0812513	0.0929224	0.0895837	lipid metabolism
24	Glyma03g18430.1	AT2G37770.2 NAD(P)-linked oxidoreductase superfamily protein	163	35023	10	0.394073	0.209899	0.116153	0.240042	minor CHO metabolism
25	Glyma03g25820.1	AT4G09320.1 Nucleoside diphosphate kinase family protein	158	16308	9	0.260088	0.223441	0.255537	0.246355	nucleotide metabolism
26	Glyma03g26740.1	AT4G05180.1 photosystem II subunit Q-2	65	24754	8	0.165511	0.318234	0.162614	0.215453	PS
27	Glyma03g27460.2	AT3G10740.1 alpha-L-arabinofuranosidase 1	285	74358	10	0.228562	0.0947931	0.108409	0.143922	cell wall
28	Glyma03g34300.1	AT2G21170.1 triosephosphate isomerase	234	33388	16	0.606873	0.223441	0.805328	0.545214	PS
29	Glyma03g34830.1	AT2G36530.1 Enolase	529	47914	25	0.64628	0.555217	0.495586	0.565694	glycolysis
30	Glyma03g38890.1	AT1G09390.1 GDSL-like Lipase/Acylhydrolase superfamily protein	121	40131	5	0.102459	0.0880222	0.100666	0.0970491	misc
31	Glyma03g39390.1	AT3G05600.1 alpha/beta-Hydrolases superfamily protein	88	35675	5	0.244325	0.209899	0.108409	0.187545	misc
32	Glyma03g40280.1	AT1G08830.1 copper/zinc superoxide dismutase 1	56	15341	4	0.283733	0.243754	0.278767	0.268751	redox
33	Glyma03g40640.1	AT3G04790.1 Ribose 5-phosphate isomerase, type A protein	71	29821	4	0.133985	0.115106	0.13164	0.12691	PS
34	Glyma04g00660.1	AT2G21060.1 glycine-rich protein 2B	101	19006	2	0.220681	0.43334	0.495586	0.383202	RNA
35	Glyma04g08200.1	AT4G31300.1 N-terminal nucleophile aminohydrolases (Ntn hydrolases) superfamily protein	158	25170	4	0.598991	0.311463	0.867276	0.592577	protein
36	Glyma04g08280.1	AT1G29150.1 non-ATPase subunit 9	119	47137	8	0.173392	0.0744803	0.0851789	0.111017	protein
37	Glyma04g09740.1	AT1G09750.1 Eukaryotic aspartyl protease family protein	158	47753	18	0.275851	0.236983	0.379433	0.297422	RNA
38	Glyma04g10160.2	AT1G09720.1 Kinase interacting (KIP1-like) family protein	46	111310	7	0.0315259	0.0270838	0.0309741	0.0298612	protein
39	Glyma04g32460.1	AT2G33040.1 gamma subunit of Mt ATP synthase	129	35346	3	0.244325	0.338547	0.387177	0.32335	mitochondrial electron transport / ATP synthesis
40	Glyma04g36470.1	AT5G50260.1 Cysteine proteinases superfamily protein	267	40229	31	0.338903	0.29115	0.472356	0.36747	protein
41	Glyma04g36860.1	AT1G13440.1 glyceraldehyde-3-phosphate dehydrogenase C2	1430	36861	68	1.42654	1.22554	0.905993	1.18603	glycolysis
42	Glyma04g39370.1	AT5G64040.2 photosystem I reaction center subunit PSI-N, chloroplast, putative / PSI-N, putative (PSAN)	115	20183	6	0.204918	0.176044	0.201332	0.194098	PS
43	Glyma04g39930.1	AT3G10920.1 manganese superoxide dismutase 1	180	26531	8	0.559584	0.480737	0.549791	0.530037	redox
44	Glyma04g40580.1	AT5G54160.1 O-methyltransferase 1	129	40342	6	0.212799	0.0880222	0.209075	0.169966	secondary metabolism
45	Glyma04g41010.1	AT5G53560.1 cytochrome B5 isoform E	53	16023	5	0.26797	0.541675	0.26328	0.357642	redox
46	Glyma04g41990.1	AT1G77120.1 alcohol dehydrogenase 1	70	41638	8	0.204918	0.0812513	0.201332	0.1625	fermentation
47	Glyma05g00360.1	AT1G74210.1 PLC-like phosphodiesterases superfamily protein	137	45666	3	0.0866961	0.0744803	0.0851789	0.0821184	lipid metabolism
48	Glyma05g01010.1	AT3G47520.1 malate dehydrogenase	59	43907	4	0.0866961	0.0744803	0.185845	0.115674	TCA / org transformation
49	Glyma05g01300.5	AT5G62530.1 aldehyde dehydrogenase 12A1	103	58413	8	0.0709332	0.121877	0.139384	0.110731	amino acid metabolism
50	Glyma05g01770.1	AT1G74920.1 aldehyde dehydrogenase 10A8	61	53523	5	0.157629	0.0609385	0.0696918	0.0960865	secondary metabolism
51	Glyma05g03190.1	AT4G24830.1 arginosuccinate synthase family	83	52641	15	0.0709332	0.135419	0.0696918	0.0920146	amino acid metabolism
52	Glyma05g08580.1	AT3G27925.1 DegP protease 1	77	45292	6	0.0866961	0.0744803	0.0851789	0.0821184	protein
53	Glyma05g09310.1	AT5G08570.1 Pyruvate kinase family protein	98	55951	10	0.149748	0.128648	0.147127	0.141841	glycolysis
54	Glyma05g24811.1	AT5G64570.1 beta-D-xylosidase 4	516	32508	17	0.851198	0.534904	0.836302	0.740801	cell wall
55	Glyma05g29080.10	AT2G42590.2 general regulatory factor 9	177	29346	9	0.299496	0.257296	0.294254	0.283682	signalling
56	Glyma05g31460.1		274	57254	7	0.0709332	0.0609385	0.0696918	0.0671878	not assigned
57	Glyma05g31630.1	AT4G39660.1 alanine:glyoxylate aminotransferase 2	225	51783	6	0.252207	0.21667	0.0774353	0.182104	amino acid metabolism
58	Glyma05g37150.1	AT1G64200.1 vacuolar H+-ATPase subunit E isoform 3	122	27878	5	0.149748	0.277609	0.147127	0.191494	transport
59	Glyma06g01500.1	AT4G34480.1 O-Glycosyl hydrolases family 17 protein	115	48692	2	0.0788146	0.0677094	0.0774353	0.0746531	not assigned
60	Glyma06g01850.1	AT1G42970.1 glyceraldehyde-3-phosphate dehydrogenase B subunit	185	48915	10	0.37831	0.148961	0.37169	0.299654	PS
61	Glyma06g02300.1	AT1G76100.1 plastocyanin 1	65	16940	5	0.252207	0.21667	0.573022	0.347299	PS
62	Glyma06g02500.1	AT1G20160.1 Subtilisin-like serine endopeptidase family protein	245	83269	14	0.149748	0.128648	0.147127	0.141841	protein
63	Glyma06g03410.1	AT4G39230.1 NmrA-like negative transcriptional regulator family protein	140	34196	9	0.583228	0.21667	0.116153	0.30535	secondary metabolism
64	Glyma06g03960.1	AT1G47710.1 Serine protease inhibitor (SERPIN) family protein	122	42869	4	0.0945776	0.0812513	0.0929224	0.0895837	protein
65	Glyma06g08670.1	AT5G11520.1 aspartate aminotransferase 3	294	49973	24	0.748739	0.521362	0.596252	0.622118	amino acid metabolism
66	Glyma06g10700.1	AT4G08950.1 Phosphate-responsive 1 family protein	97	33069	2	0.118222	0.101564	0.116153	0.11198	signalling
67	Glyma06g12090.1	AT1G77510.1 PDI-like 1-2	193	56365	12	0.141866	0.196357	0.139384	0.159202	redox
68	Glyma06g15711.1	AT5G09760.1 Plant invertase/pectin methylesterase inhibitor superfamily	95	38371	6	0.102459	0.0880222	0.100666	0.0970491	cell wall
69	Glyma06g20960.2	AT3G47470.1 light-harvesting chlorophyll-protein complex I subunit A4	76	32791	2	0.126103	0.108335	0.123897	0.119445	PS
70	Glyma06g22440.1	AT3G08900.1 reversibly glycosylated polypeptide 3	71	41332	8	0.204918	0.176044	0.317485	0.232816	cell wall
71	Glyma06g34190.1	AT1G53240.1 Lactate/malate dehydrogenase family protein	304	36192	9	0.11034	0.467195	0.534304	0.370613	TCA / org transformation
72	Glyma06g42830.1	AT2G30970.1 aspartate aminotransferase 1	156	47761	9	0.275851	0.331776	0.0851789	0.230935	amino acid metabolism
73	Glyma06g44550.2	AT5G53870.1 early nodulin-like protein 1	59	20676	3	0.204918	0.670323	0.201332	0.358858	misc
74	Glyma07g03930.1	AT1G54220.1 Dihydrolipoamide acetyltransferase, long form protein	114	59813	11	0.0630517	0.0541675	0.0619483	0.0597225	TCA / org transformation
75	Glyma07g05145.1	AT3G14310.1 pectin methylesterase 3	74	130805	9	0.0315259	0.0541675	0.0309741	0.0388892	cell wall
76	Glyma07g09240.1	AT1G65980.1 thioredoxin-dependent peroxidase 1	85	17469	7	0.244325	0.209899	0.557534	0.337253	redox
77	Glyma07g14090.1	AT2G22780.1 peroxisomal NAD-malate dehydrogenase 1	47	16080	4	0.26797	0.230212	0.26328	0.253821	gluconeogenesis / glyoxylate cycle
78	Glyma07g37180.2	AT3G06720.1 importin alpha isoform 1	41	50138	6	0.0788146	0.14219	0.162614	0.127873	protein
79	Glyma07g39120.1	AT1G11840.6 glyoxalase I homolog	58	31739	5	0.126103	0.108335	0.123897	0.119445	Biodegradation of Xenobiotics
80	Glyma08g06820.1	AT5G09660.1 peroxisomal NAD-malate dehydrogenase 2	91	37684	11	0.228562	0.196357	0.356203	0.260374	gluconeogenesis / glyoxylate cycle
81	Glyma08g07110.1	AT2G14170.1 aldehyde dehydrogenase 6B2	72	58617	8	0.141866	0.0541675	0.216819	0.137618	amino acid metabolism
82	Glyma08g07950.1	AT5G64570.1 beta-D-xylosidase 4	487	83596	27	0.386192	0.223441	0.317485	0.309039	cell wall
83	Glyma08g08770.2	AT1G29930.1 chlorophyll A/B binding protein 1	598	27959	25	0.520177	0.446882	0.511073	0.492711	PS
84	Glyma08g11480.1	AT4G13940.1 S-adenosyl-L-homocysteine hydrolase	163	53821	8	0.338903	0.203128	0.147127	0.229719	amino acid metabolism
85	Glyma08g11490.1	AT4G13930.1 serine hydroxymethyltransferase 4	80	55693	8	0.149748	0.0609385	0.0696918	0.0934594	C1-metabolism
86	Glyma08g11670.1	AT2G32810.1 beta galactosidase 9	85	103677	6	0.0394073	0.0338547	0.0387177	0.0373266	misc
87	Glyma08g14676.1		84	56884	7	0.0709332	0.0609385	0.0696918	0.0671878	not assigned
88	Glyma08g14850.1	AT4G39660.1 alanine:glyoxylate aminotransferase 2	163	51727	5	0.252207	0.21667	0.0774353	0.182104	amino acid metabolism
89	Glyma08g16770.1	AT2G44350.1 Citrate synthase family protein	26	52597	4	0.0709332	0.0609385	0.0696918	0.0671878	TCA / org transformation
90	Glyma08g17810.6	AT1G16470.1 proteasome subunit PAB1	166	25562	14	0.866961	0.744803	0.580765	0.730843	protein
91	Glyma08g21390.1	AT5G51260.1 HAD superfamily, subfamily IIIB acid phosphatase	64	30437	5	0.133985	0.115106	0.13164	0.12691	misc
92	Glyma08g25510.1	AT1G17860.1 Kunitz family trypsin and protease inhibitor protein	49	23695	4	0.173392	0.148961	0.170358	0.164237	stress
93	Glyma08g28750.1	AT1G13280.1 allene oxide cyclase 4	93	28663	6	0.141866	0.264067	0.139384	0.181772	hormone metabolism
94	Glyma08g38460.1	AT5G03300.1 adenosine kinase 2	122	20412	4	0.465006	0.399485	0.201332	0.355275	nucleotide metabolism
95	Glyma08g39420.1	AT3G60820.1 N-terminal nucleophile aminohydrolases (Ntn hydrolases) superfamily protein	95	24822	5	0.606873	0.521362	0.356203	0.494813	protein
96	Glyma08g39770.1	AT3G48000.1 aldehyde dehydrogenase 2B4	125	58693	15	0.299496	0.338547	0.216819	0.284954	fermentation
97	Glyma08g40800.1	AT3G01280.1 voltage dependent anion channel 1	75	29786	6	0.133985	0.115106	0.13164	0.12691	transport
98	Glyma08g43390.2	AT2G30050.1 transducin family protein / WD-40 repeat family protein	33	41698	7	0.0945776	0.0812513	0.0929224	0.0895837	protein
99	Glyma08g47790.1	AT5G13420.1 Aldolase-type TIM barrel family protein	297	48143	11	0.386192	0.148961	0.271024	0.268725	OPP
100	Glyma08g47900.2	AT3G02520.1 general regulatory factor 7	459	29144	20	0.725095	0.622926	0.975685	0.774569	signalling
101	Glyma09g01950.1	AT4G17170.1 RAB GTPase homolog B1C	134	23361	4	0.394073	0.155732	0.178101	0.242635	signalling
102	Glyma09g04480.1	ATMG00160.1 cytochrome oxidase 2	36	42770	2	0.0945776	0.0812513	0.193588	0.123139	mitochondrial electron transport / ATP synthesis
103	Glyma09g04950.1	AT3G16640.1 translationally controlled tumor protein	163	19098	7	0.220681	0.43334	0.495586	0.383202	development
104	Glyma09g25250.1	AT4G20850.1 tripeptidyl peptidase ii	148	148965	12	0.0236444	0.0473966	0.0232306	0.0314239	protein
105	Glyma09g29030.1	AT5G42790.1 proteasome alpha subunit F1	144	31257	3	0.126103	0.108335	0.123897	0.119445	protein
106	Glyma09g33580.1	AT5G10560.1 Glycosyl hydrolase family protein	229	86032	18	0.141866	0.0812513	0.0929224	0.105347	cell wall
107	Glyma09g36050.1	AT3G63460.1 transducin family protein / WD-40 repeat family protein	58	125967	5	0.0630517	0.0270838	0.0619483	0.0506946	not assigned
108	Glyma09g36080.1	AT3G63470.1 serine carboxypeptidase-like 40	182	56045	12	0.32314	0.196357	0.147127	0.222208	protein
109	Glyma09g37910.1	AT5G59810.1 Subtilase family protein	65	84842	9	0.0945776	0.0406256	0.0929224	0.0760419	protein
110	Glyma09g38110.1	AT4G38510.5 ATPase, V1 complex, subunit B protein	325	54262	16	0.803909	0.372402	0.6582	0.611504	transport
111	Glyma09g38500.1	AT4G12910.1 serine carboxypeptidase-like 20	112	57130	7	0.0709332	0.121877	0.0696918	0.0875006	protein
112	Glyma10g09470.1	AT5G06290.1 2-cysteine peroxiredoxin B	242	28456	9	0.315259	0.440111	0.309741	0.355037	redox
113	Glyma10g24620.1	AT1G04690.1 potassium channel beta subunit 1	77	36838	7	0.11034	0.0947931	0.108409	0.104514	transport
114	Glyma10g28190.1	AT3G62020.1 germin-like protein 10	141	23682	2	0.173392	0.148961	0.170358	0.164237	stress
115	Glyma10g29250.1	AT3G05530.1 regulatory particle triple-A ATPase 5A	224	47640	11	0.275851	0.331776	0.0851789	0.230935	protein
116	Glyma10g29550.1	AT1G09010.1 glycoside hydrolase family 2 protein	46	111202	9	0.0315259	0.0270838	0.0309741	0.0298612	misc
117	Glyma10g32380.1	AT1G03220.1 Eukaryotic aspartyl protease family protein	409	47878	21	0.173392	0.148961	0.170358	0.164237	protein
118	Glyma10g34880.2	AT1G66240.1 homolog of anti-oxidant 1	87	8673	3	0.559584	0.480737	0.549791	0.530037	metal handling
119	Glyma10g35120.1	AT3G10410.1 SERINE CARBOXYPEPTIDASE-LIKE 49	108	56593	3	0.0709332	0.0609385	0.139384	0.0904184	protein
120	Glyma10g37900.1	AT4G20850.1 tripeptidyl peptidase ii	102	153137	32	0.0472888	0.0677094	0.0232306	0.0460763	protein
121	Glyma10g40750.1	AT4G34200.1 D-3-phosphoglycerate dehydrogenase	142	62859	10	0.204918	0.176044	0.123897	0.168286	amino acid metabolism
122	Glyma11g00810.1	AT4G14880.1 O-acetylserine (thiol) lyase (OAS-TL) isoform A1	55	34362	9	0.252207	0.345318	0.247793	0.281773	amino acid metabolism
123	Glyma11g11410.1	AT4G34980.1 subtilisin-like serine protease 2	99	82089	10	0.0472888	0.0812513	0.0929224	0.0738208	protein
124	Glyma11g14950.1	AT3G12580.1 heat shock protein 70	557	71436	30	0.748739	0.643239	0.24005	0.544009	stress
125	Glyma11g19680.2	AT2G27920.1 serine carboxypeptidase-like 51	538	51190	17	0.252207	0.21667	0.247793	0.23889	protein
126	Glyma11g20180.1	AT2G28000.1 chaperonin-60alpha	275	63643	15	0.197037	0.0541675	0.193588	0.148264	PS
127	Glyma11g25650.1	AT5G07030.1 Eukaryotic aspartyl protease family protein	65	47579	6	0.173392	0.148961	0.0851789	0.135844	RNA
128	Glyma11g37360.1	AT3G04120.1 glyceraldehyde-3-phosphate dehydrogenase C subunit 1	470	37105	54	1.15069	0.785429	0.696918	0.87768	glycolysis
129	Glyma12g05580.1	AT1G06030.1 pfkB-like carbohydrate kinase family protein	220	35606	15	0.559584	0.331776	0.549791	0.480384	major CHO metabolism
130	Glyma12g06980.1	AT2G28760.1 UDP-XYL synthase 6	91	38715	12	0.354666	0.304692	0.100666	0.253341	cell wall
131	Glyma12g07780.3	AT1G07890.1 ascorbate peroxidase 1	334	27166	16	0.543821	0.941161	0.534304	0.673095	redox
132	Glyma12g33800.1	AT2G42590.2 general regulatory factor 9	196	29557	12	0.299496	0.257296	0.294254	0.283682	signalling
133	Glyma12g34770.1	AT5G54270.1 light-harvesting chlorophyll B-binding protein 3	110	28851	9	0.307377	0.121877	0.301998	0.243751	PS
134	Glyma13g01891.1	ATCG01060.1 iron-sulfur cluster binding;electron carriers;4 iron, 4 sulfur cluster binding	77	9446	3	0.496532	1.13075	0.487843	0.705041	PS
135	Glyma13g03790.1	AT3G45140.1 lipoxygenase 2	152	105725	29	0.0709332	0.0609385	0.116153	0.0826749	hormone metabolism
136	Glyma13g05120.3	AT5G62740.1 SPFH/Band 7/PHB domain-containing membrane-associated protein family	84	31816	9	0.441362	0.379173	0.123897	0.31481	not assigned
137	Glyma13g17350.1	AT3G26060.1 Thioredoxin superfamily protein	216	23423	4	0.654161	0.338547	0.387177	0.459962	redox
138	Glyma13g18730.1	AT2G20420.1 ATP citrate lyase (ACL) family protein	176	45654	12	0.291614	0.467195	0.534304	0.431038	TCA / org transformation
139	Glyma13g19331.1	AT5G02500.1 heat shock cognate protein 70-1	527	69568	35	0.890605	0.582301	0.317485	0.596797	stress
140	Glyma13g20780.1	AT5G03300.1 adenosine kinase 2	325	38118	12	0.685687	0.440111	0.50333	0.543043	nucleotide metabolism
141	Glyma13g26600.1	AT5G07030.1 Eukaryotic aspartyl protease family protein	51	51409	6	0.0788146	0.0677094	0.0774353	0.0746531	RNA
142	Glyma13g27710.1	AT3G06050.1 peroxiredoxin IIF	46	21270	9	0.197037	0.379173	0.735636	0.437282	redox
143	Glyma13g29470.1	AT5G45650.1 subtilase family protein	66	86574	3	0.0472888	0.0406256	0.0464612	0.0447919	protein
144	Glyma13g30182.1	AT1G09850.1 xylem bark cysteine peptidase 3	122	58924	3	0.0630517	0.121877	0.139384	0.108104	protein
145	Glyma13g33190.2	AT5G64350.1 FK506-binding protein 12	80	12146	3	0.370429	0.318234	0.363946	0.35087	protein
146	Glyma13g39730.1	AT3G45010.1 serine carboxypeptidase-like 48	148	56952	8	0.228562	0.352089	0.224562	0.268405	protein
147	Glyma13g40200.1	AT2G28470.1 beta-galactosidase 8	106	92795	10	0.0866961	0.115106	0.0387177	0.0801732	misc
148	Glyma13g41960.1	AT3G59480.1 pfkB-like carbohydrate kinase family protein	181	35546	15	0.386192	0.331776	0.549791	0.422586	major CHO metabolism
149	Glyma13g44020.1	AT1G52690.1 Late embryogenesis abundant protein (LEA) family protein	103	15145	4	0.291614	0.250525	0.286511	0.276217	development
150	Glyma14g00760.1	AT5G47720.2 Thiolase family protein	300	41930	15	0.457125	0.392714	0.449125	0.432988	amino acid metabolism
151	Glyma14g00830.1	AT2G04780.1 FASCICLIN-like arabinoogalactan 7	144	27208	5	0.149748	0.128648	0.147127	0.141841	cell wall
152	Glyma14g02350.1	AT5G55180.1 O-Glycosyl hydrolases family 17 protein	74	49666	7	0.0788146	0.0677094	0.0774353	0.0746531	misc
153	Glyma14g03560.1	AT1G06680.1 photosystem II subunit P-1	100	28751	7	0.141866	0.121877	0.139384	0.134376	PS
154	Glyma14g07700.1	AT1G45130.1 beta-galactosidase 5	195	82148	14	0.149748	0.176044	0.147127	0.15764	misc
155	Glyma14g09300.1	AT4G34110.1 poly(A) binding protein 2	46	71913	12	0.11034	0.0473966	0.170358	0.109365	RNA
156	Glyma14g35340.1	AT4G08950.1 Phosphate-responsive 1 family protein	68	33874	5	0.252207	0.21667	0.116153	0.19501	signalling
157	Glyma14g39140.1	AT5G17310.2 UDP-glucose pyrophosphorylase 2	372	51554	17	0.465006	0.304692	0.851789	0.540496	glycolysis
158	Glyma14g40670.1	AT4G39090.1 Papain family cysteine protease	83	40843	5	0.0945776	0.0812513	0.0929224	0.0895837	protein
159	Glyma15g04290.1	AT3G55440.1 triosephosphate isomerase	323	27409	14	0.535939	0.460424	0.774353	0.590239	glycolysis
160	Glyma15g05790.2	AT1G15820.1 light harvesting complex photosystem II subunit 6	147	27642	5	0.149748	0.128648	0.147127	0.141841	PS
161	Glyma15g06460.2	AT1G72680.1 cinnamyl-alcohol dehydrogenase	92	39226	8	0.102459	0.0880222	0.216819	0.135767	secondary metabolism
162	Glyma15g07910.4	AT4G04955.1 allantoinase	299	56895	11	0.315259	0.270838	0.224562	0.27022	nucleotide metabolism
163	Glyma15g11670.1	AT1G11910.1 aspartic proteinase A1	104	56061	9	0.0709332	0.0609385	0.0696918	0.0671878	protein
164	Glyma15g11910.1	AT4G04020.1 fibrillin	75	33332	3	0.260088	0.101564	0.255537	0.20573	cell
165	Glyma15g13500.1	AT2G38380.1 Peroxidase superfamily protein	200	39118	13	0.220681	0.189586	0.216819	0.209029	misc
166	Glyma15g15360.1	AT3G16920.1 chitinase-like protein 2	108	35437	5	0.244325	0.209899	0.24005	0.231425	stress
167	Glyma15g15370.1	AT5G49360.1 beta-xylosidase 1	307	84933	26	0.315259	0.325005	0.255537	0.2986	cell wall
168	Glyma15g40140.1	AT3G14420.1 Aldolase-type TIM barrel family protein	110	40826	11	0.204918	0.176044	0.0929224	0.157962	PS
169	Glyma15g41540.1	AT1G56190.1 Phosphoglycerate kinase family protein	215	50036	8	0.260088	0.311463	0.255537	0.275696	PS
170	Glyma16g00410.1	AT5G49910.1 chloroplast heat shock protein 70-2	186	73880	8	0.165511	0.0947931	0.108409	0.122904	stress
171	Glyma16g01090.1	AT3G14067.1 Subtilase family protein	117	82531	7	0.0472888	0.128648	0.0929224	0.0896197	protein
172	Glyma16g04560.1	AT5G18170.1 glutamate dehydrogenase 1	81	44806	10	0.189155	0.257296	0.0851789	0.17721	N-metabolism
173	Glyma16g04940.1	AT1G12900.1 glyceraldehyde 3-phosphate dehydrogenase A subunit 2	281	43460	12	0.575347	0.372402	0.185845	0.377864	PS
174	Glyma16g05240.1	AT5G13980.1 Glycosyl hydrolase family 38 protein	240	117546	9	0.0315259	0.0270838	0.0309741	0.0298612	misc
175	Glyma16g08240.1	AT4G19420.1 Pectinacetylesterase family protein	272	44855	27	0.299496	0.257296	0.294254	0.283682	cell wall
176	Glyma16g23580.1	AT5G66140.1 proteasome alpha subunit D2	239	27290	12	0.788146	0.93439	0.774353	0.832296	protein
177	Glyma17g04050.1	AT1G47960.1 cell wall / vacuolar inhibitor of fructosidase 1	66	20040	7	0.212799	0.406256	0.464612	0.361223	misc
178	Glyma17g05670.1	AT3G45310.1 Cysteine proteinases superfamily protein	169	39372	3	0.102459	0.0880222	0.100666	0.0970491	protein
179	Glyma17g10880.1	AT3G47520.1 malate dehydrogenase	43	43463	5	0.0945776	0.0812513	0.0929224	0.0895837	TCA / org transformation
180	Glyma17g12530.1	AT5G20080.1 FAD/NAD(P)-binding oxidoreductase	72	35171	8	0.11034	0.209899	0.24005	0.186763	redox
181	Glyma17g17850.1	AT5G67360.1 Subtilase family protein	495	80486	21	0.338903	0.29115	0.402664	0.344239	protein
182	Glyma17g29320.1	AT4G30170.1 Peroxidase family protein	113	36672	21	0.236444	0.203128	0.232306	0.223959	misc
183	Glyma17g35720.1	AT1G47128.1 Granulin repeat cysteine protease family protein	311	53279	13	0.244325	0.0609385	0.24005	0.181771	protein
184	Glyma17g35871.1	AT5G58430.1 exocyst subunit exo70 family protein B1	55	75556	6	0.0551702	0.0473966	0.0542047	0.0522572	RNA
185	Glyma18g47230.1	AT5G52660.2 Homeodomain-like superfamily protein	28	35103	6	0.118222	-	0.116153	-	RNA
186	Glyma18g48610.2	AT1G02130.1 RAS 5	97	22664	8	0.409836	0.155732	0.673687	0.413085	signalling
187	Glyma18g52290.1	AT3G55260.1 beta-hexosaminidase 1	109	63926	4	0.126103	0.108335	0.123897	0.119445	protein
188	Glyma19g22730.1	AT2G24200.1 Cytosol aminopeptidase family protein	128	61196	10	0.133985	0.0541675	0.0619483	0.0833669	protein
189	Glyma19g27360.1	AT1G12840.1 vacuolar ATP synthase subunit C (VATC) / V-ATPase C subunit / vacuolar proton pump C subunit (DET3)	103	42942	7	0.197037	0.169273	0.0929224	0.153077	transport
190	Glyma19g29060.1	AT5G04885.1 Glycosyl hydrolase family protein	63	69924	12	0.118222	0.101564	0.116153	0.11198	misc
191	Glyma19g30460.1	AT3G10740.1 alpha-L-arabinofuranosidase 1	41	72478	8	0.0551702	0.0473966	0.0542047	0.0522572	cell wall
192	Glyma19g37520.1	AT2G36530.1 Enolase	642	47929	26	0.64628	0.43334	0.379433	0.486351	glycolysis
193	Glyma19g43150.1	AT4G14880.1 O-acetylserine (thiol) lyase (OAS-TL) isoform A1	52	34405	9	0.118222	0.345318	0.39492	0.286153	amino acid metabolism
194	Glyma20g01220.1	AT2G19940.1 oxidoreductases, acting on the aldehyde or oxo group of donors, NAD or NADP as acceptor;copper ion binding	96	43085	2	0.197037	0.169273	0.0929224	0.153077	amino acid metabolism
195	Glyma20g11610.1	AT3G45140.1 lipoxygenase 2	118	103096	22	0.118222	0.101564	0.154871	0.124886	hormone metabolism
196	Glyma20g26653.1	AT4G34260.1 1,2-alpha-L-fucosidases	40	98185	8	0.0394073	0.0338547	0.0387177	0.0373266	not assigned
197	Glyma20g28550.1	AT3G22490.1 Seed maturation protein	169	26156	5	0.157629	0.135419	0.154871	0.149306	development
198	Glyma20g37670.1	AT1G54870.1 NAD(P)-binding Rossmann-fold superfamily protein	122	32054	4	0.126103	0.108335	0.123897	0.119445	misc
199	Glyma20g38740.1	AT1G50480.1 10-formyltetrahydrofolate synthetase	125	67965	7	0.0551702	0.101564	0.0542047	0.070313	C1-metabolism
a, Accession number, according to the Phytozome database.
b, M.P., number of matched peptide, the proteins with >1 matched peptides were considered.
c, Mol (%), protein abundance calculated from emPAI.
d, Function, functional bin code using classification by MapMan bin.
