# Supplementary material for: Datasets of mung bean proteins and metabolites from four different cultivars
Source: Data Brief. 2017 Jul 4;13:703–6. doi: 10.1016/j.dib.2017.06.051 (PMC5510489; doi:10.1016/j.dib.2017.06.051)
Supplement: Supplementary file 6 — Supplementary material [file mmc6.xlsx]

## Sheet: result
Supplemental Table 2. Proteins identified in coat of China 2.
No.	Accession	Description	Score	Mass	M.P.b	mol%c				Functiond
						R1	R2	R3	Average
1	Glyma01g06970.1	AT3G29360.1 UDP-glucose 6-dehydrogenase family protein	462	53522	17	0.321322	0.207455	0.324308	0.284362	cell wall
2	Glyma01g28810.1	AT3G08940.2 light harvesting complex photosystem II	71	31361	8	0.200826	0.555444	0.263972	0.340081	PS
3	Glyma01g33761.1	AT4G08900.1 arginase	29	37029	5	0.0803305	0.314529	0.354476	0.249778	amino acid metabolism
4	Glyma01g36750.1	AT4G35830.1 aconitase 1	408	99030	29	0.195088	0.107074	0.158383	0.153515	TCA / org transformation
5	Glyma01g36990.1	AT4G38630.1 regulatory particle non-ATPase 10	133	42995	11	0.0688547	0.0803052	0.188551	0.11257	protein
6	Glyma01g38410.1	AT4G36760.1 aminopeptidase P1	121	73416	5	0.0803305	0.0468447	0.0527943	0.0599898	protein
7	Glyma01g38750.1	AT3G50820.1 photosystem II subunit O-2	297	35048	35	0.722975	0.843204	0.543027	0.703069	PS
8	Glyma02g00810.1	AT5G43330.1 Lactate/malate dehydrogenase family protein	829	35787	36	0.700023	0.635749	0.716494	0.684089	TCA / org transformation
9	Glyma02g01700.1	AT3G14290.1 20S proteasome alpha subunit E2	375	26149	25	1.46316	0.709362	0.543027	0.905184	protein
10	Glyma02g04820.1	AT3G12500.1 basic chitinase	109	35288	4	0.0803305	0.0936894	0.105589	0.0932028	stress
11	Glyma02g10170.1	AT3G12110.1 actin-11	403	42036	36	0.694285	0.508599	0.188551	0.463812	cell
12	Glyma02g35990.1	AT3G52560.1 ubiquitin E2 variant 1D-4	86	16706	6	0.430342	0.501907	0.565654	0.499301	protein
13	Glyma02g36530.1	AT4G30920.1 Cytosol aminopeptidase family protein	187	60039	26	0.350011	0.113766	0.128215	0.197331	protein
14	Glyma02g38730.1	AT2G36460.1 Aldolase superfamily protein	354	38469	15	0.367225	0.428294	0.339392	0.378304	glycolysis
15	Glyma02g40820.1	AT1G65930.1 cytosolic NADP+-dependent isocitrate dehydrogenase	107	46393	7	0.206564	0.44837	0.271514	0.308816	TCA / org transformation
16	Glyma02g42260.1	AT2G40010.1 Ribosomal protein L10 family protein	65	34194	4	0.0860684	0.100381	0.241346	0.142598	protein
17	Glyma02g43460.1	AT1G04980.1 PDI-like 2-2	84	48197	3	0.126234	0.066921	0.0754205	0.089525	redox
18	Glyma02g46330.1	AT5G55180.1 O-Glycosyl hydrolases family 17 protein	246	50752	5	0.0573789	0.066921	0.0754205	0.0665735	misc
19	Glyma02g46380.1	AT5G50850.1 Transketolase family protein	40	38982	8	0.160661	0.187379	0.211177	0.186406	TCA / org transformation
20	Glyma02g46860.4	AT5G40580.1 20S proteasome beta subunit PBB2	42	29673	3	0.0975442	0.113766	0.286598	0.165969	protein
21	Glyma02g47560.1	AT2G05100.1 photosystem II light harvesting complex gene 2.1	140	28665	20	0.367225	0.428294	0.29414	0.36322	PS
22	Glyma02g47960.1	AT1G61520.1 photosystem I light harvesting complex gene 3	41	29760	8	0.0975442	0.2543	0.128215	0.16002	PS
23	Glyma03g06420.1	AT5G01600.1 ferretin 1	232	29175	12	0.361487	0.2543	0.135757	0.250515	metal handling
24	Glyma03g22600.2	AT4G12910.1 serine carboxypeptidase-like 20	105	26009	2	0.114758	0.294452	0.150841	0.186684	protein
25	Glyma03g25190.1	AT5G47030.1 ATPase, F1 complex, delta/epsilon subunit	46	20758	7	0.332798	0.173995	0.196093	0.234295	mitochondrial electron transport / ATP synthesis
26	Glyma03g25820.1	AT4G09320.1 Nucleoside diphosphate kinase family protein	123	16308	4	0.18935	0.220839	0.58828	0.332823	nucleotide metabolism
27	Glyma03g26740.1	AT4G05180.1 photosystem II subunit Q-2	89	24754	3	0.120496	0.314529	0.354476	0.263167	PS
28	Glyma03g32590.1	AT5G43940.1 GroES-like zinc-binding dehydrogenase family protein	149	41170	11	0.240992	0.173995	0.196093	0.203693	misc
29	Glyma03g34300.1	AT2G21170.1 triosephosphate isomerase	280	33388	23	0.774616	0.220839	0.248888	0.414781	PS
30	Glyma03g34830.1	AT2G36530.1 Enolase	633	47914	34	0.367225	0.327913	0.36956	0.354899	glycolysis
31	Glyma03g35490.1	AT2G23930.1 probable small nuclear ribonucleoprotein G	58	8829	3	0.390177	0.455063	0.512859	0.452699	RNA
32	Glyma03g38100.1	AT4G01900.1 GLNB1 homolog	42	21542	3	0.143447	0.167302	0.188551	0.166434	signalling
33	Glyma03g38520.1	AT1G02305.1 Cysteine proteinases superfamily protein	47	40470	7	0.0688547	0.0803052	0.0905046	0.0798881	protein
34	Glyma03g38890.1	AT1G09390.1 GDSL-like Lipase/Acylhydrolase superfamily protein	87	40131	2	0.0745926	0.0869973	0.0980466	0.0865455	misc
35	Glyma03g38990.1	AT1G09310.1 Protein of unknown function, DUF538	47	18747	5	0.166399	0.194071	0.218719	0.193063	not assigned
36	Glyma03g39110.1	AT4G02080.1 secretion-associated RAS super family 2	31	22171	5	0.137709	0.354681	0.399728	0.297373	signalling
37	Glyma03g40280.1	AT1G08830.1 copper/zinc superoxide dismutase 1	84	15341	11	0.206564	0.240915	0.271514	0.239664	redox
38	Glyma04g00660.1	AT2G21060.1 glycine-rich protein 2B	187	19006	4	0.367225	0.187379	0.482691	0.345765	RNA
39	Glyma04g09740.1	AT1G09750.1 Eukaryotic aspartyl protease family protein	262	47753	24	0.372963	0.234223	0.165925	0.257704	RNA
40	Glyma04g09820.1	AT5G10450.1 G-box regulating factor 6	239	28305	19	0.372963	0.267684	0.301682	0.31411	signalling
41	Glyma04g36420.1	AT4G24770.1 31-kDa RNA binding protein	98	35916	4	0.0803305	0.0936894	0.105589	0.0932028	RNA
42	Glyma04g36470.1	AT5G50260.1 Cysteine proteinases superfamily protein	624	40229	48	0.464769	0.408218	0.324308	0.399098	protein
43	Glyma04g36860.1	AT1G13440.1 glyceraldehyde-3-phosphate dehydrogenase C2	604	36861	23	0.671333	0.983738	1.36511	1.00673	glycolysis
44	Glyma04g37030.4	AT3G26340.1 N-terminal nucleophile aminohydrolases (Ntn hydrolases) superfamily protein	275	29420	8	0.522148	0.120458	0.135757	0.259454	protein
45	Glyma04g39930.1	AT3G10920.1 manganese superoxide dismutase 1	212	26531	4	0.246729	0.475139	0.535485	0.419118	redox
46	Glyma04g40580.1	AT5G54160.1 O-methyltransferase 1	65	40342	3	0.0745926	0.180687	0.0980466	0.117775	secondary metabolism
47	Glyma05g00360.1	AT1G74210.1 PLC-like phosphodiesterases superfamily protein	94	45666	5	0.0631168	0.0736131	0.0829625	0.0732308	lipid metabolism
48	Glyma05g01010.1	AT3G47520.1 malate dehydrogenase	293	43907	12	0.21804	0.0736131	0.0829625	0.124872	TCA / org transformation
49	Glyma05g01300.5	AT5G62530.1 aldehyde dehydrogenase 12A1	92	58413	13	0.051641	0.0602289	0.0678784	0.0599161	amino acid metabolism
50	Glyma05g01770.1	AT1G74920.1 aldehyde dehydrogenase 10A8	86	53523	8	0.051641	0.133842	0.0678784	0.0844538	secondary metabolism
51	Glyma05g03010.1	AT5G63310.1 nucleoside diphosphate kinase 2	64	25229	4	0.263943	0.307836	0.158383	0.243388	nucleotide metabolism
52	Glyma05g24811.1	AT5G64570.1 beta-D-xylosidase 4	292	32508	15	0.453294	0.528676	0.414813	0.465594	cell wall
53	Glyma05g31460.1		227	57254	7	0.103282	0.120458	0.0678784	0.0972061	not assigned
54	Glyma05g32380.1	AT5G09760.1 Plant invertase/pectin methylesterase inhibitor superfamily	36	60471	3	0.0459031	0.0535368	0.0603364	0.0532588	cell wall
55	Glyma05g34790.1	AT1G70730.1 Phosphoglucomutase/phosphomannomutase family protein	250	63702	18	0.0918063	0.107074	0.120673	0.106518	glycolysis
56	Glyma05g37900.1	AT4G11600.1 glutathione peroxidase 6	82	18535	10	0.166399	0.194071	0.218719	0.193063	redox
57	Glyma06g01471.1	AT2G21660.1 cold, circadian rhythm, and rna binding 2	113	17778	3	0.172137	0.200763	0.226261	0.19972	RNA
58	Glyma06g01500.1	AT4G34480.1 O-Glycosyl hydrolases family 17 protein	136	48692	4	0.126234	0.066921	0.0754205	0.089525	not assigned
59	Glyma06g02300.1	AT1G76100.1 plastocyanin 1	54	16940	4	0.424604	0.495215	0.558111	0.492644	PS
60	Glyma06g02500.1	AT1G20160.1 Subtilisin-like serine endopeptidase family protein	264	83269	17	0.10902	0.12715	0.0905046	0.108891	protein
61	Glyma06g03410.1	AT4G39230.1 NmrA-like negative transcriptional regulator family protein	51	34196	2	0.0860684	0.347989	0.241346	0.225134	secondary metabolism
62	Glyma06g08670.1	AT5G11520.1 aspartate aminotransferase 3	292	49973	33	0.659858	0.515291	0.460065	0.545071	amino acid metabolism
63	Glyma06g10710.1	AT4G08950.1 Phosphate-responsive 1 family protein	39	35028	4	0.0860684	0.100381	0.113131	0.0998602	signalling
64	Glyma06g12090.1	AT1G77510.1 PDI-like 1-2	144	56365	14	0.103282	0.194071	0.135757	0.14437	redox
65	Glyma06g22440.1	AT3G08900.1 reversibly glycosylated polypeptide 3	151	41332	22	0.338536	0.0803052	0.196093	0.204978	cell wall
66	Glyma06g34190.1	AT1G53240.1 Lactate/malate dehydrogenase family protein	826	36192	29	0.866422	0.321221	0.226261	0.471301	TCA / org transformation
67	Glyma06g39800.1	AT1G11360.1 Adenine nucleotide alpha hydrolases-like superfamily protein	116	27677	4	0.10902	0.12715	0.143299	0.12649	stress
68	Glyma06g44550.2	AT5G53870.1 early nodulin-like protein 1	101	20676	6	0.332798	0.388142	0.746663	0.489201	misc
69	Glyma07g00430.1	AT1G78900.1 vacuolar ATP synthase subunit A	657	69021	40	0.493459	0.66921	0.558111	0.573593	transport
70	Glyma07g05145.1	AT3G14310.1 pectin methylesterase 3	69	130805	18	0.0459031	0.0535368	0.0603364	0.0532588	cell wall
71	Glyma07g09240.1	AT1G65980.1 thioredoxin-dependent peroxidase 1	157	17469	8	0.413128	0.207455	0.233803	0.284796	redox
72	Glyma07g33860.3	AT1G49760.1 poly(A) binding protein 8	111	71095	15	0.177875	0.0936894	0.165925	0.14583	RNA
73	Glyma07g37180.2	AT3G06720.1 importin alpha isoform 1	41	50138	7	0.0573789	0.066921	0.0754205	0.0665735	protein
74	Glyma08g06820.1	AT5G09660.1 peroxisomal NAD-malate dehydrogenase 2	110	37684	12	0.263943	0.0869973	0.0980466	0.149662	gluconeogenesis / glyoxylate cycle
75	Glyma08g07950.1	AT5G64570.1 beta-D-xylosidase 4	315	83596	34	0.235254	0.220839	0.248888	0.234993	cell wall
76	Glyma08g08770.2	AT1G29930.1 chlorophyll A/B binding protein 1	587	27959	36	0.556576	0.649133	0.497775	0.567828	PS
77	Glyma08g11480.1	AT4G13940.1 S-adenosyl-L-homocysteine hydrolase	147	53821	8	0.172137	0.0602289	0.143299	0.125222	amino acid metabolism
78	Glyma08g14676.1		140	56884	7	0.103282	0.120458	0.0678784	0.0972061	not assigned
79	Glyma08g16470.1	AT5G13450.1 delta subunit of Mt ATP synthase	46	26934	3	0.10902	0.12715	0.143299	0.12649	mitochondrial electron transport / ATP synthesis
80	Glyma08g17600.1	AT1G79550.1 phosphoglycerate kinase	268	42366	18	0.32706	0.167302	0.188551	0.227638	glycolysis
81	Glyma08g17810.6	AT1G16470.1 proteasome subunit PAB1	350	25562	25	0.877898	0.501907	0.339392	0.573066	protein
82	Glyma08g18110.1	AT1G56070.1 Ribosomal protein S5/Elongation factor G/III/V family protein	132	94952	9	0.0286895	0.147226	0.316766	0.164227	protein
83	Glyma08g21030.1	AT1G51760.1 peptidase M20/M25/M40 family protein	44	48843	7	0.0573789	0.147226	0.0754205	0.0933418	hormone metabolism
84	Glyma08g21390.1	AT5G51260.1 HAD superfamily, subfamily IIIB acid phosphatase	89	30437	8	0.0975442	0.113766	0.128215	0.113175	misc
85	Glyma08g28750.1	AT1G13280.1 allene oxide cyclase 4	104	28663	13	0.103282	0.120458	0.135757	0.119832	hormone metabolism
86	Glyma08g42820.1	AT3G20390.1 endoribonuclease L-PSP family protein	108	19954	7	0.344274	0.401526	0.203635	0.316478	RNA
87	Glyma08g43640.2	AT5G55480.1 SHV3-like 1	296	71873	16	0.126234	0.0936894	0.105589	0.108504	lipid metabolism
88	Glyma08g44590.1	AT5G56000.1 HEAT SHOCK PROTEIN 81.4	64	80419	1	0.0344274	0.133842	0.203635	0.123968	stress
89	Glyma08g47790.1	AT5G13420.1 Aldolase-type TIM barrel family protein	249	48143	16	0.200826	0.234223	0.165925	0.200325	OPP
90	Glyma08g47900.2	AT3G02520.1 general regulatory factor 7	538	29144	31	0.722975	0.843204	0.693868	0.753349	signalling
91	Glyma09g01950.1	AT4G17170.1 RAB GTPase homolog B1C	155	23361	5	0.286895	0.153918	0.173467	0.20476	signalling
92	Glyma09g04950.1	AT3G16640.1 translationally controlled tumor protein	326	19098	11	0.631168	0.187379	0.482691	0.433746	development
93	Glyma09g08100.2	AT3G45310.1 Cysteine proteinases superfamily protein	56	39597	7	0.0745926	0.0869973	0.0980466	0.0865455	protein
94	Glyma09g28200.1	AT4G10340.1 light harvesting complex of photosystem II 5	78	31022	8	0.206564	0.113766	0.271514	0.197281	PS
95	Glyma09g32080.1	AT3G24480.1 Leucine-rich repeat (LRR) family protein	80	64557	7	0.0459031	0.0535368	0.0603364	0.0532588	cell wall
96	Glyma09g33580.1	AT5G10560.1 Glycosyl hydrolase family protein	288	86032	20	0.143447	0.120458	0.135757	0.133221	cell wall
97	Glyma09g36050.1	AT3G63460.1 transducin family protein / WD-40 repeat family protein	223	125967	16	0.0918063	0.0267684	0.0603364	0.059637	not assigned
98	Glyma09g36080.1	AT3G63470.1 serine carboxypeptidase-like 40	165	56045	16	0.304108	0.194071	0.143299	0.213826	protein
99	Glyma09g37910.1	AT5G59810.1 Subtilase family protein	129	84842	14	0.103282	0.0803052	0.0905046	0.0913639	protein
100	Glyma09g38500.1	AT4G12910.1 serine carboxypeptidase-like 20	87	57130	9	0.051641	0.0602289	0.0678784	0.0599161	protein
101	Glyma09g40990.1	AT5G08380.1 alpha-galactosidase 1	504	46068	18	0.493459	0.341297	0.512859	0.449205	minor CHO metabolism
102	Glyma10g04780.1	AT2G20260.1 photosystem I subunit E-2	171	13739	3	0.235254	0.274376	0.309224	0.272951	PS
103	Glyma10g24590.1	AT2G33150.1 peroxisomal 3-ketoacyl-CoA thiolase 3	189	49213	6	0.120496	0.140534	0.158383	0.139804	amino acid metabolism
104	Glyma10g24620.1	AT1G04690.1 potassium channel beta subunit 1	42	36838	7	0.0803305	0.0936894	0.105589	0.0932028	transport
105	Glyma10g29250.1	AT3G05530.1 regulatory particle triple-A ATPase 5A	32	47640	9	0.0631168	0.327913	0.36956	0.25353	protein
106	Glyma10g30140.1	AT3G04940.1 cysteine synthase D1	555	34770	40	1.14184	0.341297	0.550569	0.677902	amino acid metabolism
107	Glyma10g32380.1	AT1G03220.1 Eukaryotic aspartyl protease family protein	913	47878	49	0.126234	0.147226	0.165925	0.146462	protein
108	Glyma10g34880.2	AT1G66240.1 homolog of anti-oxidant 1	66	8673	1	0.40739	0.475139	0.535485	0.472672	metal handling
109	Glyma10g35120.1	AT3G10410.1 SERINE CARBOXYPEPTIDASE-LIKE 49	173	56593	4	0.103282	0.0602289	0.0678784	0.0771298	protein
110	Glyma10g37900.1	AT4G20850.1 tripeptidyl peptidase ii	42	153137	24	0.0172137	0.0401526	0.0754205	0.0442622	protein
111	Glyma10g39170.1	AT3G22640.1 cupin family protein	38	68392	5	0.0401653	0.0468447	0.0527943	0.0466014	development
112	Glyma10g40750.1	AT4G34200.1 D-3-phosphoglycerate dehydrogenase	129	62859	18	0.149185	0.107074	0.0603364	0.105532	amino acid metabolism
113	Glyma10g42490.1	AT5G05010.1 clathrin adaptor complexes medium subunit family protein	106	58609	7	0.103282	0.0535368	0.135757	0.0975252	cell
114	Glyma10g43730.1	AT1G75270.1 dehydroascorbate reductase 2	74	23491	6	0.286895	0.147226	0.165925	0.200015	redox
115	Glyma11g00810.1	AT4G14880.1 O-acetylserine (thiol) lyase (OAS-TL) isoform A1	160	34362	19	0.424604	0.100381	0.113131	0.212705	amino acid metabolism
116	Glyma11g15900.1	AT3G45300.1 isovaleryl-CoA-dehydrogenase	102	45319	7	0.131972	0.153918	0.0829625	0.122951	amino acid metabolism
117	Glyma11g19840.2	AT2G28190.1 copper/zinc superoxide dismutase 2	80	20989	9	0.32706	0.38145	0.188551	0.29902	redox
118	Glyma11g33480.1	AT5G37510.2 NADH-ubiquinone dehydrogenase, mitochondrial, putative	96	82146	9	0.10902	0.12715	0.143299	0.12649	mitochondrial electron transport / ATP synthesis
119	Glyma11g37360.1	AT3G04120.1 glyceraldehyde-3-phosphate dehydrogenase C subunit 1	304	37105	24	0.665596	0.602289	1.10114	0.789674	glycolysis
120	Glyma12g06980.1	AT2G28760.1 UDP-XYL synthase 6	96	38715	7	0.0745926	0.428294	0.211177	0.238021	cell wall
121	Glyma12g07780.3	AT1G07890.1 ascorbate peroxidase 1	169	27166	12	0.240992	0.930201	0.520401	0.563865	redox
122	Glyma12g08200.1	AT5G45890.1 senescence-associated gene 12	75	35028	7	0.0860684	0.100381	0.113131	0.0998602	protein
123	Glyma12g30160.1	AT3G45010.1 serine carboxypeptidase-like 48	253	56579	11	0.166399	0.194071	0.218719	0.193063	protein
124	Glyma12g31920.1	AT1G76160.1 SKU5 similar 5	62	59974	4	0.0459031	0.0535368	0.0603364	0.0532588	not assigned
125	Glyma12g33800.1	AT2G42590.2 general regulatory factor 9	310	29557	13	0.355749	0.2543	0.286598	0.298882	signalling
126	Glyma13g00910.1	AT5G38420.1 Ribulose bisphosphate carboxylase (small chain) family protein	47	19991	5	0.154923	0.180687	0.203635	0.179748	PS
127	Glyma13g01891.1	ATCG01060.1 iron-sulfur cluster binding;electron carriers;4 iron, 4 sulfur cluster binding	136	9446	7	0.958228	0.421602	0.475149	0.618326	PS
128	Glyma13g03790.1	AT3G45140.1 lipoxygenase 2	58	105725	15	0.051641	0.133842	0.0678784	0.0844538	hormone metabolism
129	Glyma13g15560.1	ATCG00020.1 photosystem II reaction center protein A	82	32173	4	0.0918063	0.107074	0.120673	0.106518	PS
130	Glyma13g18730.1	AT2G20420.1 ATP citrate lyase (ACL) family protein	396	45654	12	0.29837	0.347989	0.279056	0.308472	TCA / org transformation
131	Glyma13g20780.1	AT5G03300.1 adenosine kinase 2	437	38118	19	0.499197	0.582212	0.346934	0.476114	nucleotide metabolism
132	Glyma13g20790.1	AT5G03290.1 isocitrate dehydrogenase V	162	39886	9	0.0745926	0.28776	0.0980466	0.153466	TCA / org transformation
133	Glyma13g24720.1	AT2G34700.1 Pollen Ole e 1 allergen and extensin family protein	58	31646	4	0.0918063	0.107074	0.120673	0.106518	stress
134	Glyma13g26600.1	AT5G07030.1 Eukaryotic aspartyl protease family protein	44	51409	8	0.0573789	0.133842	0.150841	0.114021	RNA
135	Glyma13g26960.1	AT5G12380.1 annexin 8	65	35886	4	0.172137	0.200763	0.226261	0.19972	cell
136	Glyma13g27710.1	AT3G06050.1 peroxiredoxin IIF	106	21270	10	0.5451	0.374757	0.716494	0.545451	redox
137	Glyma13g27810.1	AT3G23940.1 dehydratase family	72	64644	2	0.0459031	0.0535368	0.0603364	0.0532588	not assigned
138	Glyma13g30182.1	AT1G09850.1 xylem bark cysteine peptidase 3	243	58924	7	0.103282	0.120458	0.135757	0.119832	protein
139	Glyma13g33190.2	AT5G64350.1 FK506-binding protein 12	120	12146	10	0.665596	0.314529	0.874877	0.618334	protein
140	Glyma13g40130.1	AT5G60640.1 PDI-like 1-4	58	62628	7	0.0459031	0.0535368	0.0603364	0.0532588	redox
141	Glyma13g44020.1	AT1G52690.1 Late embryogenesis abundant protein (LEA) family protein	142	15145	4	0.212302	0.247608	0.648616	0.369509	development
142	Glyma14g00830.1	AT2G04780.1 FASCICLIN-like arabinoogalactan 7	244	27208	9	0.10902	0.12715	0.143299	0.12649	cell wall
143	Glyma14g02350.1	AT5G55180.1 O-Glycosyl hydrolases family 17 protein	84	49666	3	0.0573789	0.066921	0.0754205	0.0665735	misc
144	Glyma14g04350.1	AT5G12110.1 Glutathione S-transferase, C-terminal-like;Translation elongation factor EF1B/ribosomal protein S6	171	24315	10	0.677071	0.789667	0.595822	0.68752	protein
145	Glyma14g07700.1	AT1G45130.1 beta-galactosidase 5	182	82148	16	0.10902	0.173995	0.0905046	0.124506	misc
146	Glyma14g35340.1	AT4G08950.1 Phosphate-responsive 1 family protein	115	33874	9	0.183613	0.214147	0.113131	0.170297	signalling
147	Glyma14g40670.1	AT4G39090.1 Papain family cysteine protease	131	40843	5	0.0688547	0.0803052	0.0905046	0.0798881	protein
148	Glyma15g05720.1	AT5G64570.1 beta-D-xylosidase 4	189	84933	22	0.103282	0.120458	0.0905046	0.104748	cell wall
149	Glyma15g05790.2	AT1G15820.1 light harvesting complex photosystem II subunit 6	175	27642	12	0.10902	0.12715	0.143299	0.12649	PS
150	Glyma15g06460.2	AT1G72680.1 cinnamyl-alcohol dehydrogenase	32	39226	5	0.0745926	0.0869973	0.0980466	0.0865455	secondary metabolism
151	Glyma15g07910.4	AT4G04955.1 allantoinase	366	56895	16	0.29837	0.267684	0.301682	0.289245	nucleotide metabolism
152	Glyma15g11910.1	AT4G04020.1 fibrillin	97	33332	5	0.18935	0.220839	0.113131	0.17444	cell
153	Glyma15g13500.1	AT2G38380.1 Peroxidase superfamily protein	295	39118	14	0.160661	0.187379	0.211177	0.186406	misc
154	Glyma15g15360.1	AT3G16920.1 chitinase-like protein 2	230	35437	7	0.286895	0.207455	0.233803	0.242718	stress
155	Glyma15g15370.1	AT5G49360.1 beta-xylosidase 1	392	84933	24	0.32706	0.321221	0.301682	0.316654	cell wall
156	Glyma16g00410.1	AT5G49910.1 chloroplast heat shock protein 70-2	254	73880	7	0.172137	0.140534	0.0527943	0.121822	stress
157	Glyma16g01090.1	AT3G14067.1 Subtilase family protein	210	82531	6	0.0688547	0.12715	0.0452523	0.0804189	protein
158	Glyma16g04940.1	AT1G12900.1 glyceraldehyde 3-phosphate dehydrogenase A subunit 2	267	43460	6	0.223778	0.368065	0.29414	0.295328	PS
159	Glyma16g05240.1	AT5G13980.1 Glycosyl hydrolase family 38 protein	247	117546	8	0.0229516	0.0267684	0.0301682	0.0266294	misc
160	Glyma16g08240.1	AT4G19420.1 Pectinacetylesterase family protein	315	44855	32	0.21804	0.2543	0.286598	0.252979	cell wall
161	Glyma16g23580.1	AT5G66140.1 proteasome alpha subunit D2	104	27290	6	0.240992	0.923509	0.754205	0.639569	protein
162	Glyma16g27210.1	AT3G24170.1 glutathione-disulfide reductase	196	54243	12	0.10902	0.12715	0.143299	0.12649	redox
163	Glyma17g04050.1	AT1G47960.1 cell wall / vacuolar inhibitor of fructosidase 1	149	20040	13	0.344274	0.401526	0.203635	0.316478	misc
164	Glyma17g12530.1	AT5G20080.1 FAD/NAD(P)-binding oxidoreductase	110	35171	14	0.177875	0.334605	0.105589	0.206023	redox
165	Glyma17g17850.1	AT5G67360.1 Subtilase family protein	466	80486	19	0.200826	0.28776	0.324308	0.270965	protein
166	Glyma17g29320.1	AT4G30170.1 Peroxidase family protein	77	36672	22	0.172137	0.200763	0.226261	0.19972	misc
167	Glyma17g35720.1	AT1G47128.1 Granulin repeat cysteine protease family protein	425	53279	17	0.177875	0.207455	0.233803	0.206378	protein
168	Glyma18g18910.1	AT3G48000.1 aldehyde dehydrogenase 2B4	202	58686	15	0.160661	0.187379	0.286598	0.211546	fermentation
169	Glyma18g49070.1	AT3G01280.1 voltage dependent anion channel 1	183	29768	18	0.700023	0.2543	0.286598	0.41364	transport
170	Glyma18g52290.1	AT3G55260.1 beta-hexosaminidase 1	162	63926	7	0.0918063	0.107074	0.188551	0.129144	protein
171	Glyma19g00870.1	AT5G08570.1 Pyruvate kinase family protein	42	55893	7	0.051641	0.12715	0.218719	0.132503	glycolysis
172	Glyma19g22730.1	AT2G24200.1 Cytosol aminopeptidase family protein	235	61196	10	0.212302	0.173995	0.128215	0.171504	protein
173	Glyma19g29060.1	AT5G04885.1 Glycosyl hydrolase family protein	61	69924	10	0.0860684	0.100381	0.0527943	0.0797481	misc
174	Glyma19g32550.1	AT3G57790.1 Pectin lyase-like superfamily protein	48	52417	4	0.114758	0.066921	0.0754205	0.0856998	cell wall
175	Glyma19g37520.1	AT2G36530.1 Enolase	684	47929	34	0.470507	0.234223	0.482691	0.395807	glycolysis
176	Glyma19g43150.1	AT4G14880.1 O-acetylserine (thiol) lyase (OAS-TL) isoform A1	112	34405	16	0.292633	0.214147	0.113131	0.206637	amino acid metabolism
177	Glyma20g11610.1	AT3G45140.1 lipoxygenase 2	81	103096	17	0.114758	0.214147	0.0754205	0.134775	hormone metabolism
178	Glyma20g26653.1	AT4G34260.1 1,2-alpha-L-fucosidases	41	98185	4	0.0286895	0.0334605	0.0754205	0.0458568	not assigned
179	Glyma20g28550.1	AT3G22490.1 Seed maturation protein	232	26156	7	0.114758	0.133842	0.150841	0.133147	development
180	Glyma20g34330.1	AT2G33410.1 RNA-binding (RRM/RBD/RNP motifs) family protein	88	47960	3	0.0573789	0.066921	0.0754205	0.0665735	RNA
181	Glyma20g37670.1	AT1G54870.1 NAD(P)-binding Rossmann-fold superfamily protein	295	32054	14	0.321322	0.107074	0.422355	0.283583	misc
182	Glyma20g38740.1	AT1G50480.1 10-formyltetrahydrofolate synthetase	113	67965	7	0.0401653	0.0468447	0.0527943	0.0466014	C1-metabolism
a, Accession number, according to the Phytozome database.
b, M.P., number of matched peptide, the proteins with >1 matched peptides were considered.
c, Mol (%), protein abundance calculated from emPAI.
d, Function, functional bin code using classification by MapMan bin.
