# Supplementary material for: Datasets of mung bean proteins and metabolites from four different cultivars
Source: Data Brief. 2017 Jul 4;13:703–6. doi: 10.1016/j.dib.2017.06.051 (PMC5510489; doi:10.1016/j.dib.2017.06.051)
Supplement: Supplementary file 7 — Supplementary material [file mmc7.xlsx]

## Sheet: result
Supplemental Table 2. Proteins identified in coat of China 2.
No.	Accession	Description	Score	Mass	M.P.b	mol%c				Functiond
						R1	R2	R3	Average
1	Glyma01g05850.1	AT1G14220.1 Ribonuclease T2 family protein	38	26421	4	0.158416	0.141858	0.122732	0.141002	RNA
2	Glyma01g06970.1	AT3G29360.1 UDP-glucose 6-dehydrogenase family protein	317	53522	10	0.245545	0.293849	0.25423	0.264541	cell wall
3	Glyma01g07930.1	AT3G08900.1 reversibly glycosylated polypeptide 3	155	42254	10	0.451485	0.273584	0.236697	0.320589	cell wall
4	Glyma01g20460.1	AT1G68560.1 alpha-xylosidase 1	50	103561	10	0.0792079	0.0303982	0.0262996	0.0453019	misc
5	Glyma01g24931.1	AT2G37770.2 NAD(P)-linked oxidoreductase superfamily protein	143	35024	7	0.118812	0.212788	0.184097	0.171899	minor CHO metabolism
6	Glyma01g28810.1	AT3G08940.2 light harvesting complex photosystem II	105	31361	7	0.277228	0.11146	0.333129	0.240606	PS
7	Glyma01g30670.1	AT5G01300.1 PEBP (phosphatidylethanolamine-binding protein) family protein	68	18556	9	0.229703	0.202655	0.175331	0.202563	not assigned
8	Glyma01g32750.1	AT2G38540.1 lipid transfer protein 1	68	12333	12	0.364356	0.303982	0.262996	0.310445	lipid metabolism
9	Glyma01g33220.2	AT2G45140.1 plant VAP homolog 12	59	27071	2	0.150495	0.131726	0.113965	0.132062	protein
10	Glyma01g36750.1	AT4G35830.1 aconitase 1	102	99030	18	0.0792079	0.11146	0.166564	0.119077	TCA / org transformation
11	Glyma01g38410.1	AT4G36760.1 aminopeptidase P1	139	73416	2	0.0554455	0.0506637	0.0438327	0.0499807	protein
12	Glyma01g38750.1	AT3G50820.1 photosystem II subunit O-2	327	35048	30	1.25149	0.476239	0.683791	0.803838	PS
13	Glyma01g41030.1	AT2G38740.1 Haloacid dehalogenase-like hydrolase (HAD) superfamily protein	101	27169	3	0.150495	0.131726	0.113965	0.132062	not assigned
14	Glyma01g43540.1	AT4G10960.1 UDP-D-glucose/UDP-D-galactose 4-epimerase 5	62	43236	8	0.19802	0.0810619	0.0701324	0.116405	cell wall
15	Glyma01g44120.1	AT4G10040.1 cytochrome c-2	66	12551	3	0.356436	0.303982	0.262996	0.307805	mitochondrial electron transport / ATP synthesis
16	Glyma02g00810.1	AT5G43330.1 Lactate/malate dehydrogenase family protein	813	35787	35	0.966337	0.607964	0.666258	0.746853	TCA / org transformation
17	Glyma02g01700.1	AT3G14290.1 20S proteasome alpha subunit E2	364	26149	16	0.839604	0.293849	0.587359	0.573604	protein
18	Glyma02g01920.1	AT2G47510.1 fumarase 1	157	53656	7	0.150495	0.212788	0.113965	0.159083	TCA / org transformation
19	Glyma02g18320.1	AT1G71950.1 Proteinase inhibitor, propeptide	60	14713	3	0.293069	0.253318	0.219164	0.255184	not assigned
20	Glyma02g35990.1	AT3G52560.1 ubiquitin E2 variant 1D-4	134	16706	5	0.594059	0.820752	0.420794	0.611869	protein
21	Glyma02g36530.1	AT4G30920.1 Cytosol aminopeptidase family protein	116	60039	19	0.0633663	0.121593	0.157798	0.114252	protein
22	Glyma02g38730.1	AT2G36460.1 Aldolase superfamily protein	300	38469	17	0.356436	0.303982	0.368195	0.342871	glycolysis
23	Glyma02g41120.1	AT5G37600.1 glutamine synthase clone R1	54	39473	5	0.10297	0.0911946	0.0788989	0.0910213	N-metabolism
24	Glyma02g42260.1	AT2G40010.1 Ribosomal protein L10 family protein	253	34194	8	0.253465	0.22292	0.192864	0.223083	protein
25	Glyma02g43460.1	AT1G04980.1 PDI-like 2-2	57	48197	4	0.174257	0.0709292	0.0613658	0.102184	redox
26	Glyma02g46330.1	AT5G55180.1 O-Glycosyl hydrolases family 17 protein	36	50752	3	0.0792079	0.22292	0.122732	0.14162	misc
27	Glyma02g47560.1	AT2G05100.1 photosystem II light harvesting complex gene 2.1	178	28665	19	0.506931	0.263451	0.368195	0.379526	PS
28	Glyma02g47960.1	AT1G61520.1 photosystem I light harvesting complex gene 3	156	29760	8	0.30099	0.40531	0.219164	0.308488	PS
29	Glyma03g03200.1	AT2G45290.1 Transketolase	332	79199	11	0.158416	0.192522	0.122732	0.15789	PS
30	Glyma03g16510.1	AT3G53990.1 Adenine nucleotide alpha hydrolases-like superfamily protein	117	18724	7	0.514851	0.425575	0.368195	0.436207	stress
31	Glyma03g25190.1	AT5G47030.1 ATPase, F1 complex, delta/epsilon subunit	38	20758	5	0.459406	0.172257	0.149031	0.260231	mitochondrial electron transport / ATP synthesis
32	Glyma03g25820.1	AT4G09320.1 Nucleoside diphosphate kinase family protein	142	16308	6	0.261386	0.22292	0.192864	0.225723	nucleotide metabolism
33	Glyma03g26740.1	AT4G05180.1 photosystem II subunit Q-2	140	24754	9	0.372277	0.506637	0.438327	0.439081	PS
34	Glyma03g32020.3	AT5G44120.3 RmlC-like cupins superfamily protein	25	44606	3	0.0871287	0.0810619	0.0701324	0.079441	development
35	Glyma03g32850.1	AT5G02500.1 heat shock cognate protein 70-1	818	71830	52	0.245545	0.618097	0.534759	0.466134	stress
36	Glyma03g33790.1	AT3G01390.1 vacuolar membrane ATPase 10	42	12325	2	0.364356	0.303982	0.262996	0.310445	transport
37	Glyma03g34300.1	AT2G21170.1 triosephosphate isomerase	241	33388	15	0.823762	0.506637	0.438327	0.589576	PS
38	Glyma03g34830.1	AT2G36530.1 Enolase	686	47914	32	0.649505	0.425575	0.368195	0.481092	glycolysis
39	Glyma03g38100.1	AT4G01900.1 GLNB1 homolog	51	21542	6	0.19802	0.172257	0.149031	0.173103	signalling
40	Glyma03g38520.1	AT1G02305.1 Cysteine proteinases superfamily protein	80	40470	8	0.0950495	0.0911946	0.0788989	0.088381	protein
41	Glyma03g38990.1	AT1G09310.1 Protein of unknown function, DUF538	37	18747	4	0.229703	0.192522	0.166564	0.196263	not assigned
42	Glyma03g40280.1	AT1G08830.1 copper/zinc superoxide dismutase 1	80	15341	5	0.285149	0.243186	0.210397	0.246244	redox
43	Glyma03g40640.1	AT3G04790.1 Ribose 5-phosphate isomerase, type A protein	58	29821	2	0.134653	0.121593	0.105199	0.120482	PS
44	Glyma04g00660.1	AT2G21060.1 glycine-rich protein 2B	113	19006	3	0.221782	0.192522	0.166564	0.193623	RNA
45	Glyma04g01920.1	AT4G35090.1 catalase 2	40	57043	4	0.0712871	0.273584	0.175331	0.173401	redox
46	Glyma04g02140.1	AT1G76160.1 SKU5 similar 5	47	60868	5	0.134653	0.0607964	0.105199	0.100216	not assigned
47	Glyma04g07350.1	AT5G55190.1 RAN GTPase 3	30	25505	3	0.158416	0.303982	0.420794	0.294397	signalling
48	Glyma04g08200.1	AT4G31300.1 N-terminal nucleophile aminohydrolases (Ntn hydrolases) superfamily protein	202	25170	5	0.364356	0.141858	0.429561	0.311925	protein
49	Glyma04g08280.1	AT1G29150.1 non-ATPase subunit 9	72	47137	5	0.0871287	0.151991	0.0613658	0.100162	protein
50	Glyma04g09740.1	AT1G09750.1 Eukaryotic aspartyl protease family protein	216	47753	18	0.388119	0.151991	0.289296	0.276469	RNA
51	Glyma04g09820.1	AT5G10450.1 G-box regulating factor 6	173	28305	14	0.514851	0.273584	0.534759	0.441065	signalling
52	Glyma04g32460.1	AT2G33040.1 gamma subunit of Mt ATP synthase	266	35346	8	0.39604	0.476239	0.412028	0.428102	mitochondrial electron transport / ATP synthesis
53	Glyma04g36470.1	AT5G50260.1 Cysteine proteinases superfamily protein	430	40229	39	0.641584	0.668761	0.350662	0.553669	protein
54	Glyma04g36860.1	AT1G13440.1 glyceraldehyde-3-phosphate dehydrogenase C2	677	36861	34	0.926733	#N/A	0.788989	#N/A	glycolysis
55	Glyma04g37030.4	AT3G26340.1 N-terminal nucleophile aminohydrolases (Ntn hydrolases) superfamily protein	102	29420	3	0.142574	0.121593	0.105199	0.123122	protein
56	Glyma04g39930.1	AT3G10920.1 manganese superoxide dismutase 1	148	26531	9	0.340594	0.293849	0.403261	0.345902	redox
57	Glyma04g41010.1	AT5G53560.1 cytochrome B5 isoform E	37	16023	3	0.269307	0.51677	0.447094	0.411057	redox
58	Glyma05g00360.1	AT1G74210.1 PLC-like phosphodiesterases superfamily protein	100	45666	12	0.0871287	0.0810619	0.0701324	0.079441	lipid metabolism
59	Glyma05g01010.1	AT3G47520.1 malate dehydrogenase	222	43907	11	0.30099	0.0810619	0.149031	0.177028	TCA / org transformation
60	Glyma05g08580.1	AT3G27925.1 DegP protease 1	112	45292	10	0.182178	0.0810619	0.0701324	0.111124	protein
61	Glyma05g14330.1	AT2G27020.1 20S proteasome alpha subunit G1	79	29243	4	0.142574	0.121593	0.105199	0.123122	protein
62	Glyma05g18393.1	AT2G07698.1 ATPase, F1 complex, alpha subunit protein	102	29900	5	0.134653	0.121593	0.105199	0.120482	mitochondrial electron transport / ATP synthesis
63	Glyma05g24660.1	AT1G15820.1 light harvesting complex photosystem II subunit 6	44	26442	5	0.158416	0.141858	0.122732	0.141002	PS
64	Glyma05g24811.1	AT5G64570.1 beta-D-xylosidase 4	396	32508	14	0.625743	0.51677	0.315596	0.486036	cell wall
65	Glyma05g29080.10	AT2G42590.2 general regulatory factor 9	157	29346	11	0.30099	0.263451	0.359428	0.307957	signalling
66	Glyma05g31460.1		92	57254	4	0.0712871	0.0607964	0.0525993	0.0615609	not assigned
67	Glyma05g34790.1	AT1G70730.1 Phosphoglucomutase/phosphomannomutase family protein	223	63702	16	0.126733	0.11146	0.096432	0.111542	glycolysis
68	Glyma05g36600.1	AT5G42020.1 Heat shock protein 70 (Hsp 70) family protein	140	77821	4	0.10297	0.62823	0.420794	0.383998	stress
69	Glyma05g37150.1	AT1G64200.1 vacuolar H+-ATPase subunit E isoform 3	63	27878	7	0.150495	0.131726	0.113965	0.132062	transport
70	Glyma05g37900.1	AT4G11600.1 glutathione peroxidase 6	70	18535	3	0.229703	0.435708	0.175331	0.280247	redox
71	Glyma06g01850.1	AT1G42970.1 glyceraldehyde-3-phosphate dehydrogenase B subunit	212	48915	12	0.269307	0.324248	0.280529	0.291361	PS
72	Glyma06g02300.1	AT1G76100.1 plastocyanin 1	132	16940	6	0.586139	0.212788	0.184097	0.327675	PS
73	Glyma06g02500.1	AT1G20160.1 Subtilisin-like serine endopeptidase family protein	330	83269	14	0.150495	0.0911946	0.113965	0.118552	protein
74	Glyma06g03380.1	AT1G47260.1 gamma carbonic anhydrase 2	114	29646	6	0.30099	0.121593	0.219164	0.213916	mitochondrial electron transport / ATP synthesis
75	Glyma06g03410.1	AT4G39230.1 NmrA-like negative transcriptional regulator family protein	189	34196	11	0.253465	0.344513	0.192864	0.263614	secondary metabolism
76	Glyma06g08670.1	AT5G11520.1 aspartate aminotransferase 3	307	49973	27	0.752475	0.314115	0.350662	0.472417	amino acid metabolism
77	Glyma06g10650.2	AT1G78300.1 general regulatory factor 2	515	29226	28	1.30693	0.790354	1.08705	1.06145	signalling
78	Glyma06g12090.1	AT1G77510.1 PDI-like 1-2	119	56365	8	0.142574	0.202655	0.175331	0.17352	redox
79	Glyma06g22440.1	AT3G08900.1 reversibly glycosylated polypeptide 3	64	41332	9	0.324752	0.182389	0.157798	0.221647	cell wall
80	Glyma06g34190.1	AT1G53240.1 Lactate/malate dehydrogenase family protein	691	36192	24	0.546535	0.455973	0.394495	0.465668	TCA / org transformation
81	Glyma06g44550.2	AT5G53870.1 early nodulin-like protein 1	88	20676	6	0.459406	0.385044	0.543526	0.462659	misc
82	Glyma06g47640.2	AT1G12240.1 Glycosyl hydrolases family 32 protein	36	72260	4	0.0554455	0.0506637	0.0876655	0.0645916	major CHO metabolism
83	Glyma07g00430.1	AT1G78900.1 vacuolar ATP synthase subunit A	524	69021	28	0.586139	0.486371	0.298063	0.456858	transport
84	Glyma07g03930.1	AT1G54220.1 Dihydrolipoamide acetyltransferase, long form protein	71	59813	8	0.0633663	0.0607964	0.0525993	0.0589207	TCA / org transformation
85	Glyma07g04890.1	AT3G04770.2 40s ribosomal protein SA B	131	34056	11	0.594059	0.101327	0.192864	0.296084	protein
86	Glyma07g05130.1	AT1G72330.1 alanine aminotransferase 2	108	60499	5	0.0633663	0.0607964	0.0525993	0.0589207	amino acid metabolism
87	Glyma07g05145.1	AT3G14310.1 pectin methylesterase 3	79	130805	14	0.0316832	0.0303982	0.0701324	0.0440713	cell wall
88	Glyma07g09240.1	AT1G65980.1 thioredoxin-dependent peroxidase 1	41	17469	2	0.245545	0.212788	0.184097	0.214143	redox
89	Glyma07g14090.1	AT2G22780.1 peroxisomal NAD-malate dehydrogenase 1	59	16080	2	0.269307	0.233053	0.201631	0.234664	gluconeogenesis / glyoxylate cycle
90	Glyma07g35310.2	AT1G13930.1	163	12229	4	0.372277	0.314115	0.271763	0.319385	stress
91	Glyma07g37180.2	AT3G06720.1 importin alpha isoform 1	83	50138	8	0.0792079	0.0709292	0.122732	0.0909562	protein
92	Glyma07g39120.1	AT1G11840.6 glyoxalase I homolog	73	31739	1	0.126733	0.11146	0.096432	0.111542	Biodegradation of Xenobiotics
93	Glyma08g07950.1	AT5G64570.1 beta-D-xylosidase 4	494	83596	24	0.324752	0.182389	0.201631	0.236257	cell wall
94	Glyma08g08770.2	AT1G29930.1 chlorophyll A/B binding protein 1	629	27959	39	0.768317	0.435708	0.543526	0.582517	PS
95	Glyma08g11670.1	AT2G32810.1 beta galactosidase 9	118	103677	12	0.039604	0.0303982	0.0262996	0.0321006	misc
96	Glyma08g14676.1		101	56884	4	0.0712871	0.0607964	0.0525993	0.0615609	not assigned
97	Glyma08g17600.1	AT1G79550.1 phosphoglycerate kinase	338	42366	20	0.316832	0.273584	0.236697	0.275704	glycolysis
98	Glyma08g17810.6	AT1G16470.1 proteasome subunit PAB1	217	25562	15	0.871287	0.486371	0.420794	0.592818	protein
99	Glyma08g18110.1	AT1G56070.1 Ribosomal protein S5/Elongation factor G/III/V family protein	97	94952	9	0.039604	0.151991	0.131498	0.107698	protein
100	Glyma08g26520.1	AT5G15490.1 UDP-glucose 6-dehydrogenase family protein	280	53478	12	0.443564	0.141858	0.25423	0.279884	cell wall
101	Glyma08g39420.1	AT3G60820.1 N-terminal nucleophile aminohydrolases (Ntn hydrolases) superfamily protein	134	24822	7	0.166337	0.141858	0.271763	0.193319	protein
102	Glyma08g44590.1	AT5G56000.1 HEAT SHOCK PROTEIN 81.4	60	80419	2	0.0475248	0.243186	0.122732	0.137814	stress
103	Glyma08g44820.2	AT3G13235.3 ubiquitin family protein	49	44703	13	0.0871287	0.0810619	0.0701324	0.079441	protein
104	Glyma08g47900.2	AT3G02520.1 general regulatory factor 7	513	29144	30	0.99802	0.587699	0.867888	0.817869	signalling
105	Glyma09g01950.1	AT4G17170.1 RAB GTPase homolog B1C	80	23361	4	0.182178	0.151991	0.289296	0.207822	signalling
106	Glyma09g02241.1	AT5G59880.1 actin depolymerizing factor 3	54	16112	2	0.269307	0.233053	0.447094	0.316485	cell
107	Glyma09g03020.1	AT5G23860.1 tubulin beta 8	503	50759	31	1.05347	0.496504	0.525993	0.691987	cell
108	Glyma09g04550.1	AT1G24020.1 MLP-like protein 423	33	34906	3	0.118812	0.101327	0.0876655	0.102602	stress
109	Glyma09g32080.1	AT3G24480.1 Leucine-rich repeat (LRR) family protein	119	64557	12	0.126733	0.0506637	0.096432	0.0912761	cell wall
110	Glyma09g32170.1	AT3G24503.1 aldehyde dehydrogenase 2C4	79	54755	6	0.150495	0.202655	0.175331	0.17616	fermentation
111	Glyma09g33580.1	AT5G10560.1 Glycosyl hydrolase family protein	209	86032	11	0.0950495	0.131726	0.113965	0.11358	cell wall
112	Glyma09g36080.1	AT3G63470.1 serine carboxypeptidase-like 40	148	56045	16	0.324752	0.202655	0.175331	0.234246	protein
113	Glyma09g38110.1	AT4G38510.5 ATPase, V1 complex, subunit B protein	265	54262	15	0.554455	0.283717	0.403261	0.413811	transport
114	Glyma09g38500.1	AT4G12910.1 serine carboxypeptidase-like 20	103	57130	9	0.142574	0.131726	0.113965	0.129422	protein
115	Glyma09g40990.1	AT5G08380.1 alpha-galactosidase 1	320	46068	14	0.538614	0.445841	0.385728	0.456727	minor CHO metabolism
116	Glyma10g04780.1	AT2G20260.1 photosystem I subunit E-2	118	13739	5	0.324752	0.273584	0.236697	0.278344	PS
117	Glyma10g07480.1	AT3G52990.1 Pyruvate kinase family protein	32	58010	7	0.0712871	0.0607964	0.0525993	0.0615609	glycolysis
118	Glyma10g09470.1	AT5G06290.1 2-cysteine peroxiredoxin B	202	28456	13	0.514851	0.607964	0.376962	0.499926	redox
119	Glyma10g24620.1	AT1G04690.1 potassium channel beta subunit 1	56	36838	7	0.110891	0.101327	0.0876655	0.0999613	transport
120	Glyma10g30140.1	AT3G04940.1 cysteine synthase D1	193	34770	14	0.253465	0.476239	0.412028	0.380577	amino acid metabolism
121	Glyma10g32380.1	AT1G03220.1 Eukaryotic aspartyl protease family protein	802	47878	36	0.174257	0.151991	0.131498	0.152582	protein
122	Glyma10g34880.2	AT1G66240.1 homolog of anti-oxidant 1	92	8673	4	0.562376	0.455973	0.394495	0.470948	metal handling
123	Glyma10g35120.1	AT3G10410.1 SERINE CARBOXYPEPTIDASE-LIKE 49	194	56593	6	0.0712871	0.0607964	0.113965	0.0820162	protein
124	Glyma10g37900.1	AT4G20850.1 tripeptidyl peptidase ii	224	153137	24	0.0475248	0.0506637	0.0788989	0.0590291	protein
125	Glyma10g39170.1	AT3G22640.1 cupin family protein	38	68392	5	0.0554455	0.0506637	0.0438327	0.0499807	development
126	Glyma10g40750.1	AT4G34200.1 D-3-phosphoglycerate dehydrogenase	122	62859	7	0.126733	0.0607964	0.0525993	0.0800428	amino acid metabolism
127	Glyma10g42250.1	AT3G25800.1 protein phosphatase 2A subunit A2	64	66096	6	0.0633663	0.0506637	0.0438327	0.0526209	protein
128	Glyma10g43730.1	AT1G75270.1 dehydroascorbate reductase 2	80	23491	7	0.174257	0.151991	0.131498	0.152582	redox
129	Glyma11g00810.1	AT4G14880.1 O-acetylserine (thiol) lyase (OAS-TL) isoform A1	65	34362	11	0.40396	0.22292	0.298063	0.308314	amino acid metabolism
130	Glyma11g10770.3	AT2G05990.1 NAD(P)-binding Rossmann-fold superfamily protein	43	41384	7	0.205941	0.0911946	0.0788989	0.125345	lipid metabolism
131	Glyma11g14950.1	AT3G12580.1 heat shock protein 70	267	71436	12	0.245545	0.618097	0.604892	0.489511	stress
132	Glyma11g15900.1	AT3G45300.1 isovaleryl-CoA-dehydrogenase	96	45319	5	0.182178	0.0810619	0.0701324	0.111124	#N/A
133	Glyma11g20180.1	AT2G28000.1 chaperonin-60alpha	187	63643	11	0.277228	0.11146	0.149031	0.17924	PS
134	Glyma11g37360.1	AT3G04120.1 glyceraldehyde-3-phosphate dehydrogenase C subunit 1	459	37105	59	0.530693	0.445841	0.639958	0.538831	glycolysis
135	Glyma12g06980.1	AT2G28760.1 UDP-XYL synthase 6	208	38715	12	0.221782	0.303982	0.262996	0.26292	cell wall
136	Glyma12g07780.3	AT1G07890.1 ascorbate peroxidase 1	491	27166	21	0.8	0.861283	0.96432	0.875201	redox
137	Glyma12g08200.1	AT5G45890.1 senescence-associated gene 12	119	35028	11	0.118812	0.101327	0.0876655	0.102602	protein
138	Glyma12g13410.1	AT2G20580.1 26S proteasome regulatory subunit S2 1A	47	97918	11	0.039604	0.040531	0.0350662	0.0384004	protein
139	Glyma12g15460.1	AT5G05340.1 Peroxidase superfamily protein	69	34397	5	0.253465	0.101327	0.192864	0.182552	misc
140	Glyma12g22340.1	AT5G35590.1 proteasome alpha subunit A1	116	27509	3	0.324752	0.445841	0.552292	0.440962	protein
141	Glyma12g25740.1	AT5G24090.1 chitinase A	179	31831	11	0.126733	0.11146	0.096432	0.111542	stress
142	Glyma12g31920.1	AT1G76160.1 SKU5 similar 5	40	59974	4	0.0633663	0.0607964	0.0525993	0.0589207	not assigned
143	Glyma12g32580.1	AT4G03280.1 photosynthetic electron transfer C	57	24570	4	0.166337	0.151991	0.131498	0.149942	PS
144	Glyma12g33800.1	AT2G42590.2 general regulatory factor 9	258	29557	17	0.491089	0.415442	0.359428	0.421987	signalling
145	Glyma12g34770.1	AT5G54270.1 light-harvesting chlorophyll B-binding protein 3	78	28851	11	0.308911	0.425575	0.22793	0.320805	PS
146	Glyma13g00910.1	AT5G38420.1 Ribulose bisphosphate carboxylase (small chain) family protein	52	19991	5	0.213861	0.182389	0.157798	0.184683	PS
147	Glyma13g01891.1	ATCG01060.1 iron-sulfur cluster binding;electron carriers;4 iron, 4 sulfur cluster binding	130	9446	5	1.32277	0.982876	0.850355	1.052	PS
148	Glyma13g03790.1	AT3G45140.1 lipoxygenase 2	101	105725	12	0.0712871	0.182389	0.122732	0.125469	hormone metabolism
149	Glyma13g04150.1	AT1G79690.1 nudix hydrolase homolog 3	61	73090	4	0.110891	0.0506637	0.0876655	0.0830734	nucleotide metabolism
150	Glyma13g15560.1	ATCG00020.1 photosystem II reaction center protein A	77	32173	3	0.126733	0.11146	0.096432	0.111542	PS
151	Glyma13g17350.1	AT3G26060.1 Thioredoxin superfamily protein	218	23423	8	0.657426	0.537035	0.464627	0.553029	redox
152	Glyma13g18730.1	AT2G20420.1 ATP citrate lyase (ACL) family protein	109	45654	11	0.0871287	0.354646	0.306829	0.249535	TCA / org transformation
153	Glyma13g19830.1	AT5G02790.1 Glutathione S-transferase family protein	101	27071	8	0.332673	0.283717	0.245463	0.287284	misc
154	Glyma13g20780.1	AT5G03300.1 adenosine kinase 2	343	38118	18	0.514851	0.435708	0.490927	0.480495	nucleotide metabolism
155	Glyma13g26600.1	AT5G07030.1 Eukaryotic aspartyl protease family protein	98	51409	8	0.158416	0.0709292	0.122732	0.117359	RNA
156	Glyma13g27710.1	AT3G06050.1 peroxiredoxin IIF	86	21270	5	0.443564	0.172257	0.324362	0.313394	redox
157	Glyma13g30182.1	AT1G09850.1 xylem bark cysteine peptidase 3	145	58924	5	0.142574	0.121593	0.105199	0.123122	protein
158	Glyma13g32660.1	AT5G09650.1 pyrophosphorylase 6	62	32485	2	0.126733	0.11146	0.201631	0.146608	nucleotide metabolism
159	Glyma13g33720.1	AT1G78520.1 Carbohydrate-binding X8 domain superfamily protein	64	12767	2	0.348515	0.293849	0.25423	0.298865	misc
160	Glyma13g39730.1	AT3G45010.1 serine carboxypeptidase-like 48	317	56952	13	0.229703	0.202655	0.175331	0.202563	protein
161	Glyma13g40200.1	AT2G28470.1 beta-galactosidase 8	101	92795	12	0.0871287	0.0810619	0.0701324	0.079441	misc
162	Glyma13g41960.1	AT3G59480.1 pfkB-like carbohydrate kinase family protein	181	35546	13	0.388119	0.212788	0.289296	0.296734	major CHO metabolism
163	Glyma13g44020.1	AT1G52690.1 Late embryogenesis abundant protein (LEA) family protein	108	15145	4	0.293069	0.243186	0.210397	0.248884	development
164	Glyma14g00760.1	AT5G47720.2 Thiolase family protein	256	41930	17	0.324752	0.273584	0.236697	0.278344	amino acid metabolism
165	Glyma14g00830.1	AT2G04780.1 FASCICLIN-like arabinoogalactan 7	146	27208	7	0.150495	0.131726	0.113965	0.132062	cell wall
166	Glyma14g02350.1	AT5G55180.1 O-Glycosyl hydrolases family 17 protein	48	49666	1	0.0792079	0.151991	0.0613658	0.0975216	misc
167	Glyma14g04350.1	AT5G12110.1 Glutathione S-transferase, C-terminal-like;Translation elongation factor EF1B/ribosomal protein S6	245	24315	16	0.934653	0.73969	0.639958	0.771434	protein
168	Glyma14g07700.1	AT1G45130.1 beta-galactosidase 5	178	82148	11	0.150495	0.040531	0.0350662	0.0753641	misc
169	Glyma14g35340.1	AT4G08950.1 Phosphate-responsive 1 family protein	115	33874	8	0.253465	0.22292	0.0876655	0.188017	signalling
170	Glyma15g05720.1	AT5G64570.1 beta-D-xylosidase 4	131	84933	18	0.142574	0.0810619	0.113965	0.112534	cell wall
171	Glyma15g05790.2	AT1G15820.1 light harvesting complex photosystem II subunit 6	148	27642	9	0.150495	0.131726	0.113965	0.132062	PS
172	Glyma15g06710.1	AT2G14260.1 proline iminopeptidase	72	44677	10	0.0871287	0.0810619	0.0701324	0.079441	protein
173	Glyma15g07910.4	AT4G04955.1 allantoinase	228	56895	10	0.316832	0.273584	0.236697	0.275704	nucleotide metabolism
174	Glyma15g11910.1	AT4G04020.1 fibrillin	55	33332	1	0.118812	0.11146	0.096432	0.108901	cell
175	Glyma15g13500.1	AT2G38380.1 Peroxidase superfamily protein	187	39118	15	0.221782	0.192522	0.166564	0.193623	misc
176	Glyma15g15370.1	AT5G49360.1 beta-xylosidase 1	608	84933	29	0.316832	0.273584	0.333129	0.307848	cell wall
177	Glyma16g00410.1	AT5G49910.1 chloroplast heat shock protein 70-2	230	73880	12	0.166337	0.151991	0.175331	0.164553	stress
178	Glyma16g04420.1	AT5G19780.1 tubulin alpha-5	95	49681	5	0.166337	0.0709292	0.131498	0.122921	cell
179	Glyma16g04560.1	AT5G18170.1 glutamate dehydrogenase 1	137	44806	12	0.0871287	0.253318	0.306829	0.215759	N-metabolism
180	Glyma16g04940.1	AT1G12900.1 glyceraldehyde 3-phosphate dehydrogenase A subunit 2	220	43460	8	0.308911	0.486371	0.517226	0.437503	PS
181	Glyma16g05240.1	AT5G13980.1 Glycosyl hydrolase family 38 protein	316	117546	18	0.0633663	0.0303982	0.0525993	0.0487879	misc
182	Glyma16g08240.1	AT4G19420.1 Pectinacetylesterase family protein	462	44855	46	0.30099	0.253318	0.219164	0.257824	cell wall
183	Glyma16g23580.1	AT5G66140.1 proteasome alpha subunit D2	152	27290	10	0.538614	0.283717	0.394495	0.405608	protein
184	Glyma17g07380.1	AT5G57655.2 xylose isomerase family protein	106	54575	10	0.0712871	0.131726	0.113965	0.105659	minor CHO metabolism
185	Glyma17g12530.1	AT5G20080.1 FAD/NAD(P)-binding oxidoreductase	133	35171	11	0.245545	0.33438	0.289296	0.28974	redox
186	Glyma17g17850.1	AT5G67360.1 Subtilase family protein	336	80486	18	0.277228	0.344513	0.210397	0.277379	protein
187	Glyma17g29320.1	AT4G30170.1 Peroxidase family protein	149	36672	16	0.110891	0.202655	0.175331	0.162959	misc
188	Glyma17g33050.1	AT4G31990.1 aspartate aminotransferase 5	207	51095	15	0.594059	0.0709292	0.341895	0.335628	amino acid metabolism
189	Glyma17g35720.1	AT1G47128.1 Granulin repeat cysteine protease family protein	337	53279	17	0.245545	0.293849	0.184097	0.241164	protein
190	Glyma18g04510.1	AT5G16710.1 dehydroascorbate reductase 1	52	29197	8	0.142574	0.121593	0.105199	0.123122	redox
191	Glyma18g17060.2	AT3G45310.1 Cysteine proteinases superfamily protein	120	31215	3	0.126733	0.11146	0.096432	0.111542	protein
192	Glyma18g18910.1	AT3G48000.1 aldehyde dehydrogenase 2B4	230	58686	20	0.30099	0.263451	0.22793	0.264124	fermentation
193	Glyma18g39933.1	AT2G37660.1 NAD(P)-binding Rossmann-fold superfamily protein	143	27671	3	0.150495	0.131726	0.113965	0.132062	not assigned
194	Glyma18g49070.1	AT3G01280.1 voltage dependent anion channel 1	143	29768	11	0.483168	0.253318	0.219164	0.31855	transport
195	Glyma18g52290.1	AT3G55260.1 beta-hexosaminidase 1	147	63926	5	0.19802	0.11146	0.096432	0.135304	protein
196	Glyma19g22730.1	AT2G24200.1 Cytosol aminopeptidase family protein	121	61196	5	0.134653	0.121593	0.105199	0.120482	protein
197	Glyma19g37520.1	AT2G36530.1 Enolase	779	47929	35	0.8	0.537035	0.464627	0.600554	glycolysis
198	Glyma19g43150.1	AT4G14880.1 O-acetylserine (thiol) lyase (OAS-TL) isoform A1	99	34405	10	0.118812	0.101327	0.0876655	0.102602	amino acid metabolism
199	Glyma20g11610.1	AT3G45140.1 lipoxygenase 2	60	103096	11	0.0792079	0.263451	0.192864	0.178508	hormone metabolism
200	Glyma20g28550.1	AT3G22490.1 Seed maturation protein	169	26156	7	0.158416	0.141858	0.122732	0.141002	development
201	Glyma20g34960.1	AT3G23400.1 Plastid-lipid associated protein PAP / fibrillin family protein	107	28471	2	0.142574	0.131726	0.113965	0.129422	cell
202	Glyma20g37670.1	AT1G54870.1 NAD(P)-binding Rossmann-fold superfamily protein	161	32054	4	0.126733	0.11146	0.096432	0.111542	misc
203	Glyma20g38740.1	AT1G50480.1 10-formyltetrahydrofolate synthetase	193	67965	14	0.0554455	0.0506637	0.140265	0.0821247	C1-metabolism
a, Accession number, according to the Phytozome database.
b, M.P., number of matched peptide, the proteins with >1 matched peptides were considered.
c, Mol (%), protein abundance calculated from emPAI.
d, Function, functional bin code using classification by MapMan bin.
