# Supplementary material for: Datasets of mung bean proteins and metabolites from four different cultivars
Source: Data Brief. 2017 Jul 4;13:703–6. doi: 10.1016/j.dib.2017.06.051 (PMC5510489; doi:10.1016/j.dib.2017.06.051)
Supplement: Supplementary file 8 — Supplementary material [file mmc8.xlsx]

## Sheet: result
Supplemental Table 4. Proteins identified in coat of Myanmar.
No.	Accession	Description	Score	Mass	M.P.b	mol%c			Functiond
						R1	R2	Average
1	Glyma01g02720.1	AT1G51060.1 histone H2A 10	167	14000	7	1.12946	1.09779	1.11362	DNA
2	Glyma01g03390.1	AT1G70550.2 Protein of Unknown Function (DUF239)	97	53844	2	0.0587582	0.0571102	0.0579342	protein
3	Glyma01g04468.1	AT1G59900.1 pyruvate dehydrogenase complex E1 alpha subunit	38	40958	4	0.0783443	0.076147	0.0772456	TCA / org transformation
4	Glyma01g05850.1	AT1G14220.1 Ribonuclease T2 family protein	53	26421	2	0.130574	0.126912	0.128743	RNA
5	Glyma01g06970.1	AT3G29360.1 UDP-glucose 6-dehydrogenase family protein	367	53522	12	0.365607	0.27286	0.319233	cell wall
6	Glyma01g20460.1	AT1G68560.1 alpha-xylosidase 1	76	103561	14	0.0326435	0.0634558	0.0480496	misc
7	Glyma01g24931.1	AT2G37770.2 NAD(P)-linked oxidoreductase superfamily protein	86	35024	5	0.20239	0.196713	0.199551	minor CHO metabolism
8	Glyma01g28810.1	AT3G08940.2 light harvesting complex photosystem II	73	31361	4	0.104459	0.361698	0.233079	PS
9	Glyma01g30670.1	AT5G01300.1 PEBP (phosphatidylethanolamine-binding protein) family protein	66	18556	3	0.189332	0.184022	0.186677	not assigned
10	Glyma01g32190.1	AT2G38530.1 lipid transfer protein 2	46	12781	6	0.287263	0.279206	0.283234	lipid metabolism
11	Glyma01g32750.1	AT2G38540.1 lipid transfer protein 1	50	12333	5	0.30032	0.291897	0.296108	lipid metabolism
12	Glyma01g33220.2	AT2G45140.1 plant VAP homolog 12	92	27071	3	0.124045	0.120566	0.122306	protein
13	Glyma01g33761.1	AT4G08900.1 arginase	74	37029	7	0.189332	0.184022	0.186677	amino acid metabolism
14	Glyma01g36070.1	AT2G17420.1 NADPH-dependent thioredoxin reductase A	50	40025	8	0.280734	0.0824925	0.181613	redox
15	Glyma01g36750.1	AT4G35830.1 aconitase 1	319	99030	32	0.137103	0.171331	0.154217	TCA / org transformation
16	Glyma01g36850.2	AT1G75950.1 S phase kinase-associated protein 1	66	17627	1	0.20239	0.196713	0.199551	protein
17	Glyma01g37790.1	AT3G53620.1 pyrophosphorylase 4	74	24307	3	0.143631	0.139603	0.141617	nucleotide metabolism
18	Glyma01g38410.1	AT4G36760.1 aminopeptidase P1	143	73416	3	0.0457009	0.0444191	0.04506	protein
19	Glyma01g38750.1	AT3G50820.1 photosystem II subunit O-2	280	35048	18	0.470066	0.799543	0.634805	PS
20	Glyma01g44120.1	AT4G10040.1 cytochrome c-2	34	12551	2	0.293791	0.285551	0.289671	mitochondrial electron transport / ATP synthesis
21	Glyma02g00590.1	AT5G08530.1 51 kDa subunit of complex I	181	53591	9	0.124045	0.120566	0.122306	mitochondrial electron transport / ATP synthesis
22	Glyma02g00810.1	AT5G43330.1 Lactate/malate dehydrogenase family protein	776	35787	27	0.620226	0.60283	0.611528	TCA / org transformation
23	Glyma02g01700.1	AT3G14290.1 20S proteasome alpha subunit E2	153	26149	8	0.470066	0.456882	0.463474	protein
24	Glyma02g01920.1	AT2G47510.1 fumarase 1	181	53656	10	0.20239	0.120566	0.161478	TCA / org transformation
25	Glyma02g01930.1	AT5G50950.2 FUMARASE 2	175	50638	11	0.215447	0.133257	0.174352	TCA / org transformation
26	Glyma02g07340.1	AT5G13430.1 Ubiquinol-cytochrome C reductase iron-sulfur subunit	38	29488	2	0.110988	0.107875	0.109431	mitochondrial electron transport / ATP synthesis
27	Glyma02g07910.1	AT3G03960.1 TCP-1/cpn60 chaperonin family protein	84	59123	12	0.0522295	0.11422	0.083225	protein
28	Glyma02g10170.1	AT3G12110.1 actin-11	284	42036	24	0.633283	0.361698	0.497491	cell
29	Glyma02g10470.1	AT3G55410.1 2-oxoglutarate dehydrogenase, E1 component	88	117138	16	0.084873	0.0571102	0.0709916	TCA / org transformation
30	Glyma02g11020.1	AT1G13280.1 allene oxide cyclase 4	136	28451	7	0.117516	0.11422	0.115868	hormone metabolism
31	Glyma02g18320.1	AT1G71950.1 Proteinase inhibitor, propeptide	65	14713	2	0.241562	0.234786	0.238174	not assigned
32	Glyma02g35990.1	AT3G52560.1 ubiquitin E2 variant 1D-4	130	16706	7	0.489652	0.475919	0.482785	protein
33	Glyma02g36530.1	AT4G30920.1 Cytosol aminopeptidase family protein	107	60039	20	0.241562	0.171331	0.206446	protein
34	Glyma02g38730.1	AT2G36460.1 Aldolase superfamily protein	312	38469	19	0.293791	0.285551	0.289671	glycolysis
35	Glyma02g40820.1	AT1G65930.1 cytosolic NADP+-dependent isocitrate dehydrogenase	305	46393	24	0.554939	0.323625	0.439282	TCA / org transformation
36	Glyma02g42000.1	AT1G53540.1 HSP20-like chaperones superfamily protein	29	17283	3	0.20239	0.196713	0.199551	stress
37	Glyma02g42260.1	AT2G40010.1 Ribosomal protein L10 family protein	244	34194	10	0.0979304	0.0951837	0.0965571	protein
38	Glyma02g43460.1	AT1G04980.1 PDI-like 2-2	36	48197	13	0.0652869	0.139603	0.102445	redox
39	Glyma02g44460.1	AT5G12110.1 Glutathione S-transferase, C-terminal-like;Translation elongation factor EF1B/ribosomal protein S6	251	24375	13	0.515767	0.742433	0.6291	protein
40	Glyma02g46330.1	AT5G55180.1 O-Glycosyl hydrolases family 17 protein	242	50752	8	0.137103	0.0634558	0.100279	misc
41	Glyma02g46380.1	AT5G50850.1 Transketolase family protein	154	38982	10	0.182803	0.0824925	0.132648	TCA / org transformation
42	Glyma02g46860.4	AT5G40580.1 20S proteasome beta subunit PBB2	58	29673	3	0.110988	0.107875	0.109431	protein
43	Glyma02g47560.1	AT2G05100.1 photosystem II light harvesting complex gene 2.1	223	28665	21	0.417836	0.406117	0.411977	PS
44	Glyma02g47960.1	AT1G61520.1 photosystem I light harvesting complex gene 3	212	29760	6	0.39825	0.107875	0.253063	PS
45	Glyma03g03200.1	AT2G45290.1 Transketolase	228	79199	14	0.176275	0.171331	0.173803	PS
46	Glyma03g06420.1	AT5G01600.1 ferretin 1	146	29175	7	0.411308	0.241132	0.32622	metal handling
47	Glyma03g12240.1	AT3G55610.1 delta 1-pyrroline-5-carboxylate synthase 2	112	82642	5	0.0783443	0.076147	0.0772456	amino acid metabolism
48	Glyma03g16510.1	AT3G53990.1 Adenine nucleotide alpha hydrolases-like superfamily protein	66	18724	2	0.189332	0.184022	0.186677	stress
49	Glyma03g21680.1	AT5G48580.1 FK506- and rapamycin-binding protein 15 kD-2	91	16093	2	0.221976	0.21575	0.218863	cell
50	Glyma03g25190.1	AT5G47030.1 ATPase, F1 complex, delta/epsilon subunit	42	20758	5	0.169746	0.368044	0.268895	mitochondrial electron transport / ATP synthesis
51	Glyma03g25820.1	AT4G09320.1 Nucleoside diphosphate kinase family protein	135	16308	3	0.215447	0.209404	0.212426	nucleotide metabolism
52	Glyma03g26740.1	AT4G05180.1 photosystem II subunit Q-2	156	24754	7	0.306849	0.494955	0.400902	PS
53	Glyma03g32380.1	AT1G04480.1 Ribosomal protein L14p/L23e family protein	36	15174	1	0.235033	0.228441	0.231737	protein
54	Glyma03g34300.1	AT2G21170.1 triosephosphate isomerase	128	33388	14	0.346021	0.48861	0.417315	PS
55	Glyma03g34310.1	AT2G36830.1 gamma tonoplast intrinsic protein	35	25432	3	0.137103	0.133257	0.13518	transport
56	Glyma03g34830.1	AT2G36530.1 Enolase	513	47914	21	0.228504	0.222095	0.2253	glycolysis
57	Glyma03g35490.1	AT2G23930.1 probable small nuclear ribonucleoprotein G	57	8829	2	0.443951	0.431499	0.437725	RNA
58	Glyma03g36420.1	AT3G10090.1 Nucleic acid-binding, OB-fold-like protein	85	7652	3	1.51466	0.520338	1.0175	protein
59	Glyma03g38100.1	AT4G01900.1 GLNB1 homolog	30	21542	3	0.163217	0.15864	0.160928	signalling
60	Glyma03g38340.1	AT3G62120.1 Class II aaRS and biotin synthetases superfamily protein	49	59090	4	0.117516	0.241132	0.179324	protein
61	Glyma03g38520.1	AT1G02305.1 Cysteine proteinases superfamily protein	89	40470	7	0.0783443	0.076147	0.0772456	protein
62	Glyma03g38890.1	AT1G09390.1 GDSL-like Lipase/Acylhydrolase superfamily protein	108	40131	4	0.084873	0.0824925	0.0836828	misc
63	Glyma03g38990.1	AT1G09310.1 Protein of unknown function, DUF538	29	18747	3	0.189332	0.184022	0.186677	not assigned
64	Glyma03g39480.1	AT3G05560.1 Ribosomal L22e protein family	38	14114	2	0.254619	0.247478	0.251048	protein
65	Glyma03g40150.2	AT1G54870.1 NAD(P)-binding Rossmann-fold superfamily protein	81	24375	3	0.137103	0.133257	0.13518	misc
66	Glyma03g40280.1	AT1G08830.1 copper/zinc superoxide dismutase 1	69	15341	6	0.235033	0.228441	0.231737	redox
67	Glyma03g42350.4	AT1G17260.1 autoinhibited H(+)-ATPase isoform 10	102	96978	10	0.104459	0.0317279	0.0680935	transport
68	Glyma03g42370.1	AT1G53750.1 regulatory particle triple-A 1A	178	48230	11	0.228504	0.304588	0.266546	protein
69	Glyma04g00660.1	AT2G21060.1 glycine-rich protein 2B	129	19006	2	0.182803	0.177676	0.18024	RNA
70	Glyma04g01920.1	AT4G35090.1 catalase 2	233	57043	23	0.261148	0.253823	0.257485	redox
71	Glyma04g02140.1	AT1G76160.1 SKU5 similar 5	56	60868	9	0.0522295	0.0507646	0.0514971	not assigned
72	Glyma04g07350.1	AT5G55190.1 RAN GTPase 3	108	25505	9	0.293791	0.285551	0.289671	signalling
73	Glyma04g08200.1	AT4G31300.1 N-terminal nucleophile aminohydrolases (Ntn hydrolases) superfamily protein	162	25170	5	0.30032	0.482264	0.391292	protein
74	Glyma04g08280.1	AT1G29150.1 non-ATPase subunit 9	108	47137	11	0.0718156	0.0698014	0.0708085	protein
75	Glyma04g09740.1	AT1G09750.1 Eukaryotic aspartyl protease family protein	161	47753	15	0.228504	0.222095	0.2253	RNA
76	Glyma04g09820.1	AT5G10450.1 G-box regulating factor 6	177	28305	17	0.424365	0.609176	0.51677	signalling
77	Glyma04g10160.2	AT1G09720.1 Kinase interacting (KIP1-like) family protein	43	111310	7	0.0261148	0.0253823	0.0257485	protein
78	Glyma04g10820.1	AT1G35160.2 GF14 protein phi chain	353	32640	22	0.69857	0.888381	0.793476	signalling
79	Glyma04g36470.1	AT5G50260.1 Cysteine proteinases superfamily protein	353	40229	33	0.39825	0.513992	0.456121	protein
80	Glyma04g36860.1	AT1G13440.1 glyceraldehyde-3-phosphate dehydrogenase C2	1747	36861	80	1.18169	1.14855	1.16512	glycolysis
81	Glyma04g37030.4	AT3G26340.1 N-terminal nucleophile aminohydrolases (Ntn hydrolases) superfamily protein	60	29420	1	0.117516	0.11422	0.115868	protein
82	Glyma04g39380.3	AT5G09810.1 actin 7	307	41917	21	0.496181	0.482264	0.489222	cell
83	Glyma04g39930.1	AT3G10920.1 manganese superoxide dismutase 1	207	26531	8	0.280734	0.27286	0.276797	redox
84	Glyma04g40580.1	AT5G54160.1 O-methyltransferase 1	97	40342	2	0.084873	0.0824925	0.0836828	secondary metabolism
85	Glyma04g41990.1	AT1G77120.1 alcohol dehydrogenase 1	51	41638	17	0.267676	0.076147	0.171912	fermentation
86	Glyma04g42720.1	AT1G77490.1 thylakoidal ascorbate peroxidase	75	47485	3	0.0718156	0.0698014	0.0708085	redox
87	Glyma05g00360.1	AT1G74210.1 PLC-like phosphodiesterases superfamily protein	90	45666	5	0.0718156	0.0698014	0.0708085	lipid metabolism
88	Glyma05g01010.1	AT3G47520.1 malate dehydrogenase	224	43907	10	0.0718156	0.0698014	0.0708085	TCA / org transformation
89	Glyma05g01300.1	AT5G62530.1 aldehyde dehydrogenase 12A1	63	61912	7	0.0522295	0.0507646	0.0514971	amino acid metabolism
90	Glyma05g01770.1	AT1G74920.1 aldehyde dehydrogenase 10A8	37	53523	5	0.0587582	0.126912	0.0928349	secondary metabolism
91	Glyma05g03010.1	AT5G63310.1 nucleoside diphosphate kinase 2	39	25229	4	0.30032	0.133257	0.216789	nucleotide metabolism
92	Glyma05g03190.1	AT4G24830.1 arginosuccinate synthase family	76	52641	18	0.0587582	0.0571102	0.0579342	amino acid metabolism
93	Glyma05g08580.1	AT3G27925.1 DegP protease 1	107	45292	6	0.0718156	0.0698014	0.0708085	protein
94	Glyma05g14330.1	AT2G27020.1 20S proteasome alpha subunit G1	119	29243	6	0.117516	0.11422	0.115868	protein
95	Glyma05g18393.1	AT2G07698.1 ATPase, F1 complex, alpha subunit protein	43	29900	4	0.110988	0.107875	0.109431	mitochondrial electron transport / ATP synthesis
96	Glyma05g22060.1	AT5G67360.1 Subtilase family protein	340	80182	19	0.228504	0.222095	0.2253	protein
97	Glyma05g22480.1	AT3G49870.1 ADP-ribosylation factor-like A1C	98	20749	6	0.169746	0.164985	0.167366	protein
98	Glyma05g24660.1	AT1G15820.1 light harvesting complex photosystem II subunit 6	64	26442	5	0.130574	0.126912	0.128743	PS
99	Glyma05g24811.1	AT5G64570.1 beta-D-xylosidase 4	421	32508	14	0.705099	0.501301	0.6032	cell wall
100	Glyma05g29080.10	AT2G42590.2 general regulatory factor 9	218	29346	10	0.411308	0.399772	0.40554	signalling
101	Glyma05g31460.1		233	57254	5	0.0587582	0.0571102	0.0579342	not assigned
102	Glyma05g31830.1	AT2G21870.1 copper ion binding;cobalt ion binding;zinc ion binding	64	27514	6	0.124045	0.120566	0.122306	not assigned
103	Glyma05g34790.1	AT1G70730.1 Phosphoglucomutase/phosphomannomutase family protein	237	63702	13	0.104459	0.101529	0.102994	glycolysis
104	Glyma05g36600.1	AT5G42020.1 Heat shock protein 70 (Hsp 70) family protein	432	77821	19	0.235033	0.406117	0.320575	stress
105	Glyma05g37150.1	AT1G64200.1 vacuolar H+-ATPase subunit E isoform 3	107	27878	7	0.124045	0.120566	0.122306	transport
106	Glyma05g37230.1	AT4G23690.1 Disease resistance-responsive (dirigent-like protein) family protein	136	21450	2	0.163217	0.15864	0.160928	stress
107	Glyma05g37430.2	AT1G63940.2 monodehydroascorbate reductase 6	64	41942	5	0.0783443	0.076147	0.0772456	redox
108	Glyma05g37860.1	AT5G12250.1 beta-6 tubulin	125	50574	10	0.137103	0.133257	0.13518	cell
109	Glyma05g37900.1	AT4G11600.1 glutathione peroxidase 6	68	18535	3	0.189332	0.418808	0.30407	redox
110	Glyma05g38510.1	AT5G50920.1 CLPC homologue 1	35	102475	16	0.0326435	0.0634558	0.0480496	protein
111	Glyma06g01500.1	AT4G34480.1 O-Glycosyl hydrolases family 17 protein	50	48692	1	0.0652869	0.0634558	0.0643714	not assigned
112	Glyma06g02300.1	AT1G76100.1 plastocyanin 1	111	16940	4	0.208918	0.203059	0.205988	PS
113	Glyma06g02500.1	AT1G20160.1 Subtilisin-like serine endopeptidase family protein	286	83269	13	0.124045	0.120566	0.122306	protein
114	Glyma06g03410.1	AT4G39230.1 NmrA-like negative transcriptional regulator family protein	150	34196	6	0.208918	0.32997	0.269444	secondary metabolism
115	Glyma06g03960.1	AT1G47710.1 Serine protease inhibitor (SERPIN) family protein	100	42869	5	0.0783443	0.076147	0.0772456	protein
116	Glyma06g08670.1	AT5G11520.1 aspartate aminotransferase 3	214	49973	19	0.137103	0.298242	0.217672	amino acid metabolism
117	Glyma06g12090.1	AT1G77510.1 PDI-like 1-2	157	56365	12	0.189332	0.184022	0.186677	redox
118	Glyma06g14250.1	AT3G49470.1 nascent polypeptide-associated complex subunit alpha-like protein 2	177	24248	6	0.143631	0.304588	0.22411	protein
119	Glyma06g15540.1	AT5G64040.1 photosystem I reaction center subunit PSI-N, chloroplast, putative / PSI-N, putative (PSAN)	110	18200	6	0.195861	0.190367	0.193114	PS
120	Glyma06g16230.1	AT5G63910.1 farnesylcysteine lyase	49	56763	5	0.0587582	0.0571102	0.0579342	not assigned
121	Glyma06g18390.1	AT5G50260.1 Cysteine proteinases superfamily protein	222	40459	14	0.274205	0.171331	0.222768	protein
122	Glyma06g22440.1	AT3G08900.1 reversibly glycosylated polypeptide 3	161	41332	14	0.169746	0.260169	0.214957	cell wall
123	Glyma06g34190.1	AT1G53240.1 Lactate/malate dehydrogenase family protein	753	36192	25	0.313377	0.437845	0.375611	TCA / org transformation
124	Glyma06g44340.1	AT2G20580.1 26S proteasome regulatory subunit S2 1A	54	97971	5	0.0326435	0.0317279	0.0321857	protein
125	Glyma06g44550.2	AT5G53870.1 early nodulin-like protein 1	165	20676	6	0.646341	0.164985	0.405663	misc
126	Glyma06g46530.1	AT2G35860.1 FASCICLIN-like arabinogalactan protein 16 precursor	36	49749	4	0.0652869	0.133257	0.0992721	not assigned
127	Glyma07g00420.1	AT5G19990.1 regulatory particle triple-A ATPase 6A	40	47230	3	0.0718156	0.0698014	0.0708085	protein
128	Glyma07g00430.1	AT1G78900.1 vacuolar ATP synthase subunit A	542	69021	29	0.267676	0.54572	0.406698	transport
129	Glyma07g00950.1	AT1G54270.1 eif4a-2	267	46959	8	0.235033	0.228441	0.231737	protein
130	Glyma07g03930.1	AT1G54220.1 Dihydrolipoamide acetyltransferase, long form protein	114	59813	6	0.0522295	0.0507646	0.0514971	TCA / org transformation
131	Glyma07g04890.1	AT3G04770.2 40s ribosomal protein SA B	111	34056	8	0.339492	0.475919	0.407705	protein
132	Glyma07g05130.1	AT1G72330.1 alanine aminotransferase 2	108	60499	2	0.0522295	0.0507646	0.0514971	amino acid metabolism
133	Glyma07g05145.1	AT3G14310.1 pectin methylesterase 3	42	130805	14	0.0522295	0.0507646	0.0514971	cell wall
134	Glyma07g05320.1	AT3G61470.1 photosystem I light harvesting complex gene 2	34	31061	3	0.110988	0.107875	0.109431	PS
135	Glyma07g11890.1	AT3G17810.1 pyrimidine 1	83	46572	12	0.235033	0.323625	0.279329	nucleotide metabolism
136	Glyma07g14090.1	AT2G22780.1 peroxisomal NAD-malate dehydrogenase 1	54	16080	3	0.221976	0.21575	0.218863	gluconeogenesis / glyoxylate cycle
137	Glyma07g18500.1	AT3G51800.3 metallopeptidase M24 family protein	34	43723	5	0.0783443	0.076147	0.0772456	protein
138	Glyma07g37180.2	AT3G06720.1 importin alpha isoform 1	67	50138	10	0.137103	0.133257	0.13518	protein
139	Glyma07g39120.1	AT1G11840.6 glyoxalase I homolog	76	31739	2	0.104459	0.101529	0.102994	Biodegradation of Xenobiotics
140	Glyma07g39380.1	AT1G12000.1 Phosphofructokinase family protein	115	62634	3	0.0522295	0.0507646	0.0514971	glycolysis
141	Glyma08g05350.1	AT2G32730.1 26S proteasome regulatory complex, non-ATPase subcomplex, Rpn2/Psmd1 subunit	50	109922	7	0.0261148	0.0571102	0.0416125	protein
142	Glyma08g07950.1	AT5G64570.1 beta-D-xylosidase 4	405	83596	19	0.215447	0.260169	0.237808	cell wall
143	Glyma08g08381.1	AT5G06860.1 polygalacturonase inhibiting protein 1	198	71056	8	0.0457009	0.0444191	0.04506	cell wall
144	Glyma08g08540.1	AT1G30760.1 FAD-binding Berberine family protein	93	59054	12	0.176275	0.11422	0.145248	misc
145	Glyma08g08770.2	AT1G29930.1 chlorophyll A/B binding protein 1	660	27959	37	0.633283	0.615521	0.624402	PS
146	Glyma08g11480.1	AT4G13940.1 S-adenosyl-L-homocysteine hydrolase	165	53821	9	0.195861	0.120566	0.158213	amino acid metabolism
147	Glyma08g14676.1		95	56884	5	0.0587582	0.0571102	0.0579342	not assigned
148	Glyma08g16470.1	AT5G13450.1 delta subunit of Mt ATP synthase	76	26934	4	0.124045	0.120566	0.122306	mitochondrial electron transport / ATP synthesis
149	Glyma08g17600.1	AT1G79550.1 phosphoglycerate kinase	209	42366	18	0.163217	0.253823	0.20852	glycolysis
150	Glyma08g17810.6	AT1G16470.1 proteasome subunit PAB1	76	25562	7	0.489652	0.698014	0.593833	protein
151	Glyma08g18110.1	AT1G56070.1 Ribosomal protein S5/Elongation factor G/III/V family protein	278	94952	32	0.143631	0.184022	0.163827	protein
152	Glyma08g20650.1	AT3G13750.1 beta galactosidase 1	118	94427	5	0.0326435	0.0698014	0.0512224	misc
153	Glyma08g25510.1	AT1G17860.1 Kunitz family trypsin and protease inhibitor protein	70	23695	5	0.143631	0.139603	0.141617	stress
154	Glyma08g26520.1	AT5G15490.1 UDP-glucose 6-dehydrogenase family protein	323	53478	12	0.280734	0.126912	0.203823	cell wall
155	Glyma08g26530.1	AT5G15510.1 TPX2 (targeting protein for Xklp2) protein family	30	54629	6	0.0587582	0.0571102	0.0579342	not assigned
156	Glyma08g28750.1	AT1G13280.1 allene oxide cyclase 4	79	28663	11	0.117516	0.11422	0.115868	hormone metabolism
157	Glyma08g39390.1	AT1G60420.1 DC1 domain-containing protein	56	64971	4	0.0522295	0.0507646	0.0514971	not assigned
158	Glyma08g39770.1	AT3G48000.1 aldehyde dehydrogenase 2B4	168	58693	22	0.182803	0.317279	0.250041	fermentation
159	Glyma08g41960.1	AT2G30860.1 glutathione S-transferase PHI 9	110	24871	3	0.137103	0.133257	0.13518	misc
160	Glyma08g42400.1	AT3G58750.1 citrate synthase 2	123	56501	4	0.0587582	0.0571102	0.0579342	gluconeogenesis / glyoxylate cycle
161	Glyma08g43640.2	AT5G55480.1 SHV3-like 1	135	71873	7	0.0914017	0.0888381	0.0901199	lipid metabolism
162	Glyma08g44590.1	AT5G56000.1 HEAT SHOCK PROTEIN 81.4	182	80419	11	0.176275	0.171331	0.173803	stress
163	Glyma08g44820.2	AT3G13235.3 ubiquitin family protein	57	44703	14	0.0718156	0.0698014	0.0708085	protein
164	Glyma08g47790.1	AT5G13420.1 Aldolase-type TIM barrel family protein	343	48143	14	0.319906	0.222095	0.271001	OPP
165	Glyma08g47900.2	AT3G02520.1 general regulatory factor 7	366	29144	24	1.07723	1.04702	1.06213	signalling
166	Glyma09g01950.1	AT4G17170.1 RAB GTPase homolog B1C	186	23361	5	0.326435	0.317279	0.321857	signalling
167	Glyma09g02241.1	AT5G59880.1 actin depolymerizing factor 3	104	16112	8	0.221976	0.501301	0.361638	cell
168	Glyma09g03020.1	AT5G23860.1 tubulin beta 8	366	50759	16	0.391722	0.482264	0.436993	cell
169	Glyma09g04480.1	ATMG00160.1 cytochrome oxidase 2	35	42770	2	0.0783443	0.076147	0.0772456	mitochondrial electron transport / ATP synthesis
170	Glyma09g24410.1	AT5G52640.1 heat shock protein 90.1	90	80624	12	0.124045	0.120566	0.122306	stress
171	Glyma09g25250.1	AT4G20850.1 tripeptidyl peptidase ii	282	148965	10	0.0652869	0.0634558	0.0643714	protein
172	Glyma09g32170.1	AT3G24503.1 aldehyde dehydrogenase 2C4	143	54755	11	0.195861	0.190367	0.193114	fermentation
173	Glyma09g33580.1	AT5G10560.1 Glycosyl hydrolase family protein	189	86032	11	0.117516	0.11422	0.115868	cell wall
174	Glyma09g36050.1	AT3G63460.1 transducin family protein / WD-40 repeat family protein	150	125967	9	0.0783443	0.0253823	0.0518633	not assigned
175	Glyma09g36080.1	AT3G63470.1 serine carboxypeptidase-like 40	281	56045	18	0.267676	0.184022	0.225849	protein
176	Glyma09g38110.1	AT4G38510.5 ATPase, V1 complex, subunit B protein	365	54262	14	0.457009	0.539374	0.498191	transport
177	Glyma09g38500.1	AT4G12910.1 serine carboxypeptidase-like 20	127	57130	6	0.0587582	0.11422	0.0864893	protein
178	Glyma09g38860.1	AT5G67090.1 Subtilisin-like serine endopeptidase family protein	129	68738	5	0.0457009	0.0444191	0.04506	protein
179	Glyma09g39612.2	AT1G01710.1 Acyl-CoA thioesterase family protein	36	48864	2	0.0652869	0.0634558	0.0643714	lipid metabolism
180	Glyma09g40990.1	AT5G08380.1 alpha-galactosidase 1	408	46068	15	0.332963	0.323625	0.328294	minor CHO metabolism
181	Glyma10g06590.1	AT5G03290.1 isocitrate dehydrogenase V	176	39758	11	0.404779	0.393426	0.399102	TCA / org transformation
182	Glyma10g09470.1	AT5G06290.1 2-cysteine peroxiredoxin B	282	28456	11	0.424365	0.60283	0.513598	redox
183	Glyma10g24620.1	AT1G04690.1 potassium channel beta subunit 1	67	36838	11	0.0914017	0.0888381	0.0901199	transport
184	Glyma10g28890.1	AT1G09210.1 calreticulin 1b	122	50140	6	0.215447	0.0634558	0.139451	signalling
185	Glyma10g29250.1	AT3G05530.1 regulatory particle triple-A ATPase 5A	232	47640	16	0.665927	0.520338	0.593132	protein
186	Glyma10g30140.1	AT3G04940.1 cysteine synthase D1	145	34770	22	0.332963	0.323625	0.328294	amino acid metabolism
187	Glyma10g30400.1	AT5G28840.1 GDP-D-mannose 3\',5\'-epimerase	95	42951	5	0.0783443	0.076147	0.0772456	redox
188	Glyma10g32380.1	AT1G03220.1 Eukaryotic aspartyl protease family protein	1100	47878	49	0.143631	0.139603	0.141617	protein
189	Glyma10g34880.2	AT1G66240.1 homolog of anti-oxidant 1	77	8673	2	0.463537	0.450536	0.457037	metal handling
190	Glyma10g37900.1	AT4G20850.1 tripeptidyl peptidase ii	256	153137	21	0.084873	0.0634558	0.0741644	protein
191	Glyma10g40750.1	AT4G34200.1 D-3-phosphoglycerate dehydrogenase	147	62859	10	0.104459	0.0507646	0.0776119	amino acid metabolism
192	Glyma10g41450.1	AT2G01140.1 Aldolase superfamily protein	47	42795	2	0.0783443	0.076147	0.0772456	PS
193	Glyma10g42490.1	AT5G05010.1 clathrin adaptor complexes medium subunit family protein	144	58609	5	0.117516	0.11422	0.115868	cell
194	Glyma10g43730.1	AT1G75270.1 dehydroascorbate reductase 2	95	23491	6	0.143631	0.139603	0.141617	redox
195	Glyma11g00810.1	AT4G14880.1 O-acetylserine (thiol) lyase (OAS-TL) isoform A1	72	34362	9	0.332963	0.203059	0.268011	amino acid metabolism
196	Glyma11g04390.1	AT2G38740.1 Haloacid dehalogenase-like hydrolase (HAD) superfamily protein	99	31702	4	0.104459	0.101529	0.102994	not assigned
197	Glyma11g08230.1	AT5G66190.1 ferredoxin-NADP(+)-oxidoreductase 1	64	40804	5	0.0783443	0.076147	0.0772456	PS
198	Glyma11g10480.2	AT2G16600.1 rotamase CYP 3	101	20930	9	0.372136	0.361698	0.366917	cell
199	Glyma11g10770.3	AT2G05990.1 NAD(P)-binding Rossmann-fold superfamily protein	30	41384	6	0.0783443	0.076147	0.0772456	lipid metabolism
200	Glyma11g12120.1	AT4G39080.1 vacuolar proton ATPase A3	57	93371	8	0.0718156	0.0317279	0.0517718	transport
201	Glyma11g12980.1	AT2G16060.1 hemoglobin 1	34	18093	5	0.195861	0.190367	0.193114	redox
202	Glyma11g13580.1	AT1G06030.1 pfkB-like carbohydrate kinase family protein	173	35575	10	0.463537	0.310933	0.387235	major CHO metabolism
203	Glyma11g14020.1	AT5G12950.1 Putative glycosyl hydrolase of unknown function (DUF1680)	293	96349	23	0.104459	0.101529	0.102994	not assigned
204	Glyma11g14950.1	AT3G12580.1 heat shock protein 70	872	71436	41	0.711628	0.691668	0.701648	stress
205	Glyma11g14970.1	AT2G28790.1 Pathogenesis-related thaumatin superfamily protein	72	27270	3	0.124045	0.120566	0.122306	stress
206	Glyma11g19680.2	AT2G27920.1 serine carboxypeptidase-like 51	385	51190	14	0.208918	0.285551	0.247235	protein
207	Glyma11g19840.2	AT2G28190.1 copper/zinc superoxide dismutase 2	65	20989	7	0.372136	0.15864	0.265388	redox
208	Glyma11g20060.2	AT5G03340.1 ATPase, AAA-type, CDC48 protein	184	90262	18	0.156689	0.107875	0.132282	cell
209	Glyma11g20180.1	AT2G28000.1 chaperonin-60alpha	290	63643	9	0.163217	0.101529	0.132373	PS
210	Glyma11g20400.1	AT5G45890.1 senescence-associated gene 12	99	38340	8	0.084873	0.0824925	0.0836828	protein
211	Glyma11g25900.1	AT2G35040.1 AICARFT/IMPCHase bienzyme family protein	92	66472	6	0.0457009	0.0444191	0.04506	nucleotide metabolism
212	Glyma11g33480.1	AT5G37510.2 NADH-ubiquinone dehydrogenase, mitochondrial, putative	161	82146	7	0.169746	0.120566	0.145156	mitochondrial electron transport / ATP synthesis
213	Glyma11g37360.1	AT3G04120.1 glyceraldehyde-3-phosphate dehydrogenase C subunit 1	543	37105	56	1.16864	0.926455	1.04755	glycolysis
214	Glyma12g04150.1	AT4G38970.1 fructose-bisphosphate aldolase 2	168	43014	14	0.254619	0.247478	0.251048	PS
215	Glyma12g06980.1	AT2G28760.1 UDP-XYL synthase 6	241	38715	15	0.417836	0.285551	0.351694	cell wall
216	Glyma12g07780.3	AT1G07890.1 ascorbate peroxidase 1	416	27166	21	0.659398	0.640904	0.650151	redox
217	Glyma12g09390.1	AT5G22470.1 NAD+ ADP-ribosyltransferases;NAD+ ADP-ribosyltransferases	190	92771	8	0.0718156	0.0698014	0.0708085	protein
218	Glyma12g15460.1	AT5G05340.1 Peroxidase superfamily protein	69	34397	3	0.208918	0.203059	0.205988	misc
219	Glyma12g22340.1	AT5G35590.1 proteasome alpha subunit A1	103	27509	5	0.443951	0.628212	0.536082	protein
220	Glyma12g30160.1	AT3G45010.1 serine carboxypeptidase-like 48	131	56579	9	0.189332	0.184022	0.186677	protein
221	Glyma12g30300.1	AT5G59910.1 Histone superfamily protein	72	14731	8	0.581054	0.234786	0.40792	DNA
222	Glyma12g33800.1	AT2G42590.2 general regulatory factor 9	271	29557	12	0.404779	0.393426	0.399102	signalling
223	Glyma12g34340.1	AT5G54660.1 HSP20-like chaperones superfamily protein	75	22480	4	0.15016	0.145948	0.148054	stress
224	Glyma12g35520.1	AT5G57850.1 D-aminoacid aminotransferase-like PLP-dependent enzymes superfamily protein	137	37770	8	0.084873	0.0824925	0.0836828	misc
225	Glyma13g00910.1	AT5G38420.1 Ribulose bisphosphate carboxylase (small chain) family protein	57	19991	2	0.176275	0.171331	0.173803	PS
226	Glyma13g01891.1	ATCG01060.1 iron-sulfur cluster binding;electron carriers;4 iron, 4 sulfur cluster binding	122	9446	5	1.09029	0.399772	0.745032	PS
227	Glyma13g03790.1	AT3G45140.1 lipoxygenase 2	347	105725	41	0.163217	0.126912	0.145064	hormone metabolism
228	Glyma13g06040.1	AT3G29320.1 Glycosyl transferase, family 35	118	110540	20	0.0914017	0.0888381	0.0901199	major CHO metabolism
229	Glyma13g15560.1	ATCG00020.1 photosystem II reaction center protein A	105	32173	4	0.221976	0.101529	0.161752	PS
230	Glyma13g17260.3	AT5G20720.1 chaperonin 20	64	26453	3	0.130574	0.27286	0.201717	protein
231	Glyma13g17350.1	AT3G26060.1 Thioredoxin superfamily protein	185	23423	8	0.541882	0.526683	0.534282	redox
232	Glyma13g18730.1	AT2G20420.1 ATP citrate lyase (ACL) family protein	253	45654	16	0.339492	0.32997	0.334731	TCA / org transformation
233	Glyma13g19331.1	AT5G02500.1 heat shock cognate protein 70-1	823	69568	43	0.561468	0.54572	0.553594	stress
234	Glyma13g19830.1	AT5G02790.1 Glutathione S-transferase family protein	109	27071	9	0.274205	0.266514	0.27036	misc
235	Glyma13g20780.1	AT5G03300.1 adenosine kinase 2	368	38118	16	0.424365	0.412463	0.418414	nucleotide metabolism
236	Glyma13g25870.1	AT3G12490.2 cystatin B	36	27708	3	0.124045	0.120566	0.122306	protein
237	Glyma13g26600.1	AT5G07030.1 Eukaryotic aspartyl protease family protein	43	51409	9	0.130574	0.0634558	0.0970148	RNA
238	Glyma13g26990.1	AT5G12380.1 annexin 8	251	35744	12	0.319906	0.310933	0.31542	cell
239	Glyma13g27710.1	AT3G06050.1 peroxiredoxin IIF	87	21270	10	0.365607	0.355352	0.36048	redox
240	Glyma13g30182.1	AT1G09850.1 xylem bark cysteine peptidase 3	215	58924	7	0.117516	0.11422	0.115868	protein
241	Glyma13g33190.2	AT5G64350.1 FK506-binding protein 12	108	12146	3	0.306849	0.736087	0.521468	protein
242	Glyma13g33720.1	AT1G78520.1 Carbohydrate-binding X8 domain superfamily protein	39	12767	1	0.287263	0.279206	0.283234	misc
243	Glyma13g33960.1	AT1G78570.1 rhamnose biosynthesis 1	130	75908	25	0.189332	0.0824925	0.135912	cell wall
244	Glyma13g34430.1	AT1G78800.1 UDP-Glycosyltransferase superfamily protein	23	38411	1	0.084873	0.0824925	0.0836828	misc
245	Glyma13g37140.1	AT4G28390.1 ADP/ATP carrier 3	177	39676	14	0.280734	0.27286	0.276797	transport
246	Glyma13g38480.1	AT2G05710.1 aconitase 3	329	107613	25	0.124045	0.15864	0.141342	TCA / org transformation
247	Glyma13g40200.1	AT2G28470.1 beta-galactosidase 8	57	92795	13	0.0326435	0.0317279	0.0321857	misc
248	Glyma13g41370.1	AT3G46740.1 translocon at the outer envelope membrane of chloroplasts 75-III	58	87967	5	0.0391722	0.0380735	0.0386228	protein
249	Glyma13g41960.1	AT3G59480.1 pfkB-like carbohydrate kinase family protein	121	35546	10	0.319906	0.196713	0.258309	major CHO metabolism
250	Glyma13g42310.1	AT1G55020.1 lipoxygenase 1	48	97499	11	0.0326435	0.0317279	0.0321857	hormone metabolism
251	Glyma13g43630.1	AT1G79930.1 heat shock protein 91	115	96197	12	0.104459	0.139603	0.122031	stress
252	Glyma13g44020.1	AT1G52690.1 Late embryogenesis abundant protein (LEA) family protein	63	15145	3	0.241562	0.234786	0.238174	development
253	Glyma14g00760.1	AT5G47720.2 Thiolase family protein	257	41930	21	0.378664	0.260169	0.319417	amino acid metabolism
254	Glyma14g00830.1	AT2G04780.1 FASCICLIN-like arabinoogalactan 7	211	27208	7	0.124045	0.120566	0.122306	cell wall
255	Glyma14g02350.1	AT5G55180.1 O-Glycosyl hydrolases family 17 protein	59	49666	2	0.0652869	0.0634558	0.0643714	misc
256	Glyma14g03000.1	AT2G42790.1 citrate synthase 3	50	56496	6	0.0587582	0.0571102	0.0579342	gluconeogenesis / glyoxylate cycle
257	Glyma14g03560.1	AT1G06680.1 photosystem II subunit P-1	108	28751	6	0.117516	0.11422	0.115868	PS
258	Glyma14g04350.1	AT5G12110.1 Glutathione S-transferase, C-terminal-like;Translation elongation factor EF1B/ribosomal protein S6	196	24315	11	0.515767	0.748778	0.632273	protein
259	Glyma14g06160.1	AT2G40300.1 ferritin 4	66	27542	6	0.124045	0.120566	0.122306	metal handling
260	Glyma14g07700.1	AT1G45130.1 beta-galactosidase 5	297	82148	18	0.0783443	0.076147	0.0772456	misc
261	Glyma14g09300.1	AT4G34110.1 poly(A) binding protein 2	84	71913	11	0.0914017	0.139603	0.115502	RNA
262	Glyma14g35340.1	AT4G08950.1 Phosphate-responsive 1 family protein	47	33874	9	0.0979304	0.0951837	0.0965571	signalling
263	Glyma14g38840.5	AT5G10860.1 Cystathionine beta-synthase (CBS) family protein	61	22785	10	0.15016	0.145948	0.148054	not assigned
264	Glyma14g39140.1	AT5G17310.2 UDP-glucose pyrophosphorylase 2	347	51554	20	0.293791	0.374389	0.33409	glycolysis
265	Glyma14g40320.1	AT4G24190.1 Chaperone protein htpG family protein	76	97433	13	0.0652869	0.0634558	0.0643714	stress
266	Glyma14g40670.1	AT4G39090.1 Papain family cysteine protease	47	40843	3	0.0783443	0.076147	0.0772456	protein
267	Glyma15g05790.2	AT1G15820.1 light harvesting complex photosystem II subunit 6	124	27642	5	0.124045	0.120566	0.122306	PS
268	Glyma15g06460.2	AT1G72680.1 cinnamyl-alcohol dehydrogenase	80	39226	6	0.182803	0.177676	0.18024	secondary metabolism
269	Glyma15g06710.1	AT2G14260.1 proline iminopeptidase	34	44677	10	0.0718156	0.0698014	0.0708085	protein
270	Glyma15g07910.4	AT4G04955.1 allantoinase	376	56895	16	0.261148	0.253823	0.257485	nucleotide metabolism
271	Glyma15g11910.1	AT4G04020.1 fibrillin	75	33332	2	0.0979304	0.0951837	0.0965571	cell
272	Glyma15g13500.1	AT2G38380.1 Peroxidase superfamily protein	248	39118	16	0.182803	0.177676	0.18024	misc
273	Glyma15g19670.1	AT1G54100.1 aldehyde dehydrogenase 7B4	131	54798	10	0.195861	0.0571102	0.126486	fermentation
274	Glyma15g41540.1	AT1G56190.1 Phosphoglycerate kinase family protein	242	50036	9	0.215447	0.291897	0.253672	PS
275	Glyma15g41640.1	AT1G16350.1 Aldolase-type TIM barrel family protein	39	53462	6	0.0587582	0.0571102	0.0579342	nucleotide metabolism
276	Glyma16g00410.1	AT5G49910.1 chloroplast heat shock protein 70-2	329	73880	13	0.195861	0.133257	0.164559	stress
277	Glyma16g01090.1	AT3G14067.1 Subtilase family protein	138	82531	6	0.0783443	0.0380735	0.0582089	protein
278	Glyma16g04420.1	AT5G19780.1 tubulin alpha-5	97	49681	4	0.0652869	0.0634558	0.0643714	cell
279	Glyma16g04560.1	AT5G18170.1 glutamate dehydrogenase 1	150	44806	14	0.24809	0.241132	0.244611	N-metabolism
280	Glyma16g04680.1	AT1G64760.1 O-Glycosyl hydrolases family 17 protein	70	52918	4	0.0587582	0.0571102	0.0579342	misc
281	Glyma16g04940.1	AT1G12900.1 glyceraldehyde 3-phosphate dehydrogenase A subunit 2	338	43460	13	0.359078	0.349007	0.354043	PS
282	Glyma16g05240.1	AT5G13980.1 Glycosyl hydrolase family 38 protein	279	117546	9	0.0261148	0.0253823	0.0257485	misc
283	Glyma16g06700.1	AT5G40810.1 Cytochrome C1 family	145	33753	8	0.215447	0.0951837	0.155315	mitochondrial electron transport / ATP synthesis
284	Glyma16g06850.1	AT5G40760.1 glucose-6-phosphate dehydrogenase 6	36	59576	3	0.0522295	0.107875	0.0800522	OPP
285	Glyma16g07150.1	AT5G40650.1 succinate dehydrogenase 2-2	112	32279	10	0.104459	0.101529	0.102994	TCA / org transformation
286	Glyma16g07595.1	AT5G40510.1 Sucrase/ferredoxin-like family protein	35	39166	14	0.084873	0.0824925	0.0836828	not assigned
287	Glyma16g08240.1	AT4G19420.1 Pectinacetylesterase family protein	346	44855	37	0.24809	0.241132	0.244611	cell wall
288	Glyma16g09320.2	AT4G12910.1 serine carboxypeptidase-like 20	99	49474	7	0.0652869	0.0634558	0.0643714	protein
289	Glyma16g23580.1	AT5G66140.1 proteasome alpha subunit D2	55	27290	6	0.274205	0.266514	0.27036	protein
290	Glyma16g24140.1	AT2G18040.1 peptidylprolyl cis/trans isomerase, NIMA-interacting 1	71	13641	3	0.267676	0.260169	0.263923	cell
291	Glyma16g24290.1	AT4G36195.1 Serine carboxypeptidase S28 family protein	63	55939	3	0.0587582	0.0571102	0.0579342	protein
292	Glyma16g27210.1	AT3G24170.1 glutathione-disulfide reductase	206	54243	12	0.274205	0.190367	0.232286	redox
293	Glyma17g01550.4	AT1G11860.1 Glycine cleavage T-protein family	95	44654	5	0.156689	0.152294	0.154491	PS
294	Glyma17g04050.1	AT1G47960.1 cell wall / vacuolar inhibitor of fructosidase 1	70	20040	4	0.176275	0.171331	0.173803	misc
295	Glyma17g04210.1	AT3G17240.1 lipoamide dehydrogenase 2	215	53197	24	0.463537	0.361698	0.412618	TCA / org transformation
296	Glyma17g07280.1	AT4G25810.1 xyloglucan endotransglycosylase 6	64	33192	5	0.0979304	0.0951837	0.0965571	cell wall
297	Glyma17g07380.1	AT5G57655.2 xylose isomerase family protein	131	54575	11	0.0587582	0.120566	0.0896621	minor CHO metabolism
298	Glyma17g12530.1	AT5G20080.1 FAD/NAD(P)-binding oxidoreductase	138	35171	7	0.20239	0.317279	0.259834	redox
299	Glyma17g14750.1	AT1G12240.1 Glycosyl hydrolases family 32 protein	54	72176	8	0.0457009	0.0444191	0.04506	major CHO metabolism
300	Glyma17g17850.1	AT5G67360.1 Subtilase family protein	590	80486	25	0.280734	0.27286	0.276797	protein
301	Glyma17g29320.1	AT4G30170.1 Peroxidase family protein	150	36672	11	0.195861	0.190367	0.193114	misc
302	Glyma17g33050.1	AT4G31990.1 aspartate aminotransferase 5	66	51095	7	0.0652869	0.203059	0.134173	amino acid metabolism
303	Glyma17g35720.1	AT1G47128.1 Granulin repeat cysteine protease family protein	377	53279	13	0.20239	0.126912	0.164651	protein
304	Glyma18g01330.1	AT3G04120.1 glyceraldehyde-3-phosphate dehydrogenase C subunit 1	542	37087	56	1.16864	0.926455	1.04755	glycolysis
305	Glyma18g20800.1	AT2G42490.1 Copper amine oxidase family protein	97	86159	6	0.117516	0.0380735	0.077795	misc
306	Glyma18g39933.1	AT2G37660.1 NAD(P)-binding Rossmann-fold superfamily protein	107	27671	2	0.124045	0.120566	0.122306	not assigned
307	Glyma18g43320.1	AT3G51810.1 Stress induced protein	86	12239	3	0.306849	0.298242	0.302545	development
308	Glyma18g47760.1	AT3G02770.1 Ribonuclease E inhibitor RraA/Dimethylmenaquinone methyltransferase	93	18068	7	0.195861	0.190367	0.193114	C1-metabolism
309	Glyma18g49070.1	AT3G01280.1 voltage dependent anion channel 1	99	29768	8	0.24809	0.38708	0.317585	transport
310	Glyma18g49210.1	AT5G15140.1 Galactose mutarotase-like superfamily protein	42	40821	10	0.0783443	0.076147	0.0772456	minor CHO metabolism
311	Glyma18g52290.1	AT3G55260.1 beta-hexosaminidase 1	121	63926	7	0.0522295	0.101529	0.0768794	protein
312	Glyma18g52610.1	AT5G02500.1 heat shock cognate protein 70-1	914	71587	42	0.705099	0.685323	0.695211	stress
313	Glyma19g01210.1	AT5G14780.1 formate dehydrogenase	219	43118	6	0.163217	0.247478	0.205347	C1-metabolism
314	Glyma19g22730.1	AT2G24200.1 Cytosol aminopeptidase family protein	141	61196	8	0.169746	0.0507646	0.110255	protein
315	Glyma19g27130.2	AT1G60750.1 NAD(P)-linked oxidoreductase superfamily protein	50	34808	8	0.0979304	0.196713	0.147322	hormone metabolism
316	Glyma19g27360.1	AT1G12840.1 vacuolar ATP synthase subunit C (VATC) / V-ATPase C subunit / vacuolar proton pump C subunit (DET3)	102	42942	14	0.0783443	0.076147	0.0772456	transport
317	Glyma19g27660.2	AT3G26720.1 Glycosyl hydrolase family 38 protein	61	97730	5	0.0326435	0.0317279	0.0321857	misc
318	Glyma19g29180.3	AT5G17920.1 Cobalamin-independent synthase family protein	386	84390	34	0.567996	0.425154	0.496575	amino acid metabolism
319	Glyma19g29841.1	AT5G17710.2 Co-chaperone GrpE family protein	114	37612	5	0.084873	0.0824925	0.0836828	protein
320	Glyma19g30450.1	AT3G10740.1 alpha-L-arabinofuranosidase 1	151	74470	6	0.0914017	0.184022	0.137712	cell wall
321	Glyma19g30460.1	AT3G10740.1 alpha-L-arabinofuranosidase 1	34	72478	6	0.0457009	0.0444191	0.04506	cell wall
322	Glyma19g30540.1	AT3G12390.1 Nascent polypeptide-associated complex (NAC), alpha subunit family protein	68	21985	3	0.352549	0.577448	0.464999	protein
323	Glyma19g37520.1	AT2G36530.1 Enolase	495	47929	20	0.228504	0.222095	0.2253	glycolysis
324	Glyma19g42760.1	AT1G54690.1 gamma histone variant H2AX	136	14684	8	1.05765	1.02798	1.04282	DNA
325	Glyma19g43150.1	AT4G14880.1 O-acetylserine (thiol) lyase (OAS-TL) isoform A1	83	34405	9	0.0979304	0.0951837	0.0965571	amino acid metabolism
326	Glyma20g01220.1	AT2G19940.1 oxidoreductases, acting on the aldehyde or oxo group of donors, NAD or NADP as acceptor;copper ion binding	59	43085	4	0.0783443	0.076147	0.0772456	amino acid metabolism
327	Glyma20g11600.1	AT3G45140.1 lipoxygenase 2	163	98216	16	0.182803	0.101529	0.142166	hormone metabolism
328	Glyma20g11610.1	AT3G45140.1 lipoxygenase 2	275	103096	23	0.24809	0.203059	0.225574	hormone metabolism
329	Glyma20g17440.1	AT2G26230.1 uricase / urate oxidase / nodulin 35, putative	130	35263	8	0.20239	0.317279	0.259834	nucleotide metabolism
330	Glyma20g23200.1	AT3G55410.1 2-oxoglutarate dehydrogenase, E1 component	71	116829	7	0.0587582	0.0571102	0.0579342	TCA / org transformation
331	Glyma20g26610.1	AT2G15220.1 Plant basic secretory protein (BSP) family protein	40	25435	5	0.293791	0.133257	0.213524	stress
332	Glyma20g26653.1	AT4G34260.1 1,2-alpha-L-fucosidases	36	98185	4	0.0326435	0.0317279	0.0321857	not assigned
333	Glyma20g28550.1	AT3G22490.1 Seed maturation protein	143	26156	5	0.130574	0.126912	0.128743	development
334	Glyma20g31790.1	AT3G52300.1 ATP synthase D chain, mitochondrial	111	19911	2	0.176275	0.171331	0.173803	mitochondrial electron transport / ATP synthesis
335	Glyma20g37670.1	AT1G54870.1 NAD(P)-binding Rossmann-fold superfamily protein	209	32054	6	0.104459	0.101529	0.102994	misc
336	Glyma20g38320.4	AT3G06720.1 importin alpha isoform 1	42	59505	11	0.0522295	0.0507646	0.0514971	protein
337	Glyma20g38740.1	AT1G50480.1 10-formyltetrahydrofolate synthetase	169	67965	8	0.0979304	0.0951837	0.0965571	C1-metabolism
338	Glyma20g38950.1	AT1G74040.1 2-isopropylmalate synthase 1	45	69131	6	0.0457009	0.0951837	0.0704423	amino acid metabolism
a, Accession number, according to the Phytozome database.
b, M.P., number of matched peptide, the proteins with >1 matched peptides were considered.
c, Mol (%), protein abundance calculated from emPAI.
d, Function, functional bin code using classification by MapMan bin.
