# Supplementary material for: Datasets of mung bean proteins and metabolites from four different cultivars
Source: Data Brief. 2017 Jul 4;13:703–6. doi: 10.1016/j.dib.2017.06.051 (PMC5510489; doi:10.1016/j.dib.2017.06.051)
Supplement: Supplementary file 9 — Supplementary material [file mmc9.xlsx]

## Sheet: result
Supplemental Table 5. Proteins identified in flesh of China 1.
No.	Accession	Description	Score	Mass	M.P.b	mol%c				Functiond
						R1	R2	R3	Average
1	Glyma01g03610.1	AT2G46290.1 Transducin/WD40 repeat-like superfamily protein	65	36007	7	0.144809	0.22567	0.149466	0.173315	protein
2	Glyma01g03930.1	AT5G26830.1 Threonyl-tRNA synthetase	76	82999	14	0.0579234	0.0282087	0.0925267	0.059553	protein
3	Glyma01g09310.1	AT2G04030.1 Chaperone protein htpG family protein	35	90458	2	0.0241348	0.0564175	0.0284698	0.0363407	stress
4	Glyma01g24931.1	AT2G37770.2 NAD(P)-linked oxidoreductase superfamily protein	107	35024	4	0.149636	0.0705219	0.149466	0.123208	minor CHO metabolism
5	Glyma01g25861.1	AT3G48930.1 Nucleic acid-binding, OB-fold-like protein	46	13644	4	0.197905	0.437236	0.192171	0.27577	protein
6	Glyma01g29410.1	AT5G58590.1 RAN binding protein 1	170	25800	2	0.0965391	0.0987306	0.0996441	0.0983046	signalling
7	Glyma01g31360.1	AT3G22110.1 20S proteasome alpha subunit C1	132	27465	4	0.0917121	0.0916784	0.0925267	0.0919724	protein
8	Glyma01g36750.1	AT4G35830.1 aconitase 1	252	99030	15	0.164116	0.190409	0.135231	0.163252	TCA / org transformation
9	Glyma01g41210.1	AT3G10950.1 Zinc-binding ribosomal protein family protein	136	10433	4	0.695081	0.606488	0.6121	0.63789	protein
10	Glyma01g41660.1	AT1G09620.1 ATP binding;leucine-tRNA ligases;aminoacyl-tRNA ligases;nucleotide binding;ATP binding;aminoacyl-tRNA ligases	69	127228	10	0.0579234	0.0211566	0.0213523	0.0334774	protein
11	Glyma01g43540.1	AT4G10960.1 UDP-D-glucose/UDP-D-galactose 4-epimerase 5	396	43236	25	0.815755	0.61354	0.619217	0.682837	cell wall
12	Glyma02g00810.1	AT5G43330.1 Lactate/malate dehydrogenase family protein	483	35787	22	0.337887	0.324401	0.327402	0.329896	TCA / org transformation
13	Glyma02g01700.1	AT3G14290.1 20S proteasome alpha subunit E2	173	26149	7	0.212386	0.204513	0.206406	0.207768	protein
14	Glyma02g08690.1	AT4G09800.1 S18 ribosomal protein	117	17659	8	0.342714	0.148096	0.327402	0.272737	protein
15	Glyma02g09370.1	AT3G57490.1 Ribosomal protein S5 family protein	301	30441	16	0.289617	0.275035	0.52669	0.363781	protein
16	Glyma02g24921.1	AT3G52990.2 Pyruvate kinase family protein	42	21200	5	0.270309	0.423131	0.263345	0.318929	glycolysis
17	Glyma02g28212.1	AT3G52990.1 Pyruvate kinase family protein	121	15760	3	0.168943	0.366714	0.370107	0.301921	glycolysis
18	Glyma02g35780.1	AT5G06290.1 2-cysteine peroxiredoxin B	277	28665	6	0.308925	0.296192	0.298932	0.30135	redox
19	Glyma02g36530.1	AT4G30920.1 Cytosol aminopeptidase family protein	179	60039	10	0.0820582	0.126939	0.0854093	0.0981356	protein
20	Glyma02g36700.1	AT1G16030.1 heat shock protein 70B	741	71981	41	0.661293	0.535966	0.604982	0.600747	stress
21	Glyma02g38450.1	AT1G26910.1 Ribosomal protein L16p/L10e family protein	124	25504	9	0.0965391	0.0987306	0.0996441	0.0983046	protein
22	Glyma02g38730.1	AT2G36460.1 Aldolase superfamily protein	311	38469	9	0.217213	0.296192	0.391459	0.301621	glycolysis
23	Glyma02g40530.2	AT5G10860.1 Cystathionine beta-synthase (CBS) family protein	205	22773	10	0.419945	0.239774	0.391459	0.350393	not assigned
24	Glyma02g40806.1	AT5G17310.2 UDP-glucose pyrophosphorylase 2	525	55487	29	0.477868	0.444288	0.519573	0.480576	glycolysis
25	Glyma02g40820.1	AT1G65930.1 cytosolic NADP+-dependent isocitrate dehydrogenase	129	46393	9	0.17377	0.239774	0.170819	0.194788	TCA / org transformation
26	Glyma02g41820.1	AT2G39770.1 Glucose-1-phosphate adenylyltransferase family protein	36	39910	1	0.0627504	0.126939	0.128114	0.105935	cell wall
27	Glyma02g42000.1	AT1G53540.1 HSP20-like chaperones superfamily protein	75	17283	9	0.149636	0.148096	0.149466	0.149066	stress
28	Glyma02g43040.1	AT2G40300.1 ferritin 4	195	28118	8	0.193078	0.190409	0.192171	0.191886	metal handling
29	Glyma02g43460.1	AT1G04980.1 PDI-like 2-2	153	48197	18	0.168943	0.296192	0.227758	0.230964	redox
30	Glyma02g44460.1	AT5G12110.1 Glutathione S-transferase, C-terminal-like;Translation elongation factor EF1B/ribosomal protein S6	198	24375	12	0.226867	0.359661	0.227758	0.271429	protein
31	Glyma02g46050.3	AT3G20390.1 endoribonuclease L-PSP family protein	68	20326	2	0.125501	0.126939	0.128114	0.126851	RNA
32	Glyma02g46200.1	AT4G26910.2 Dihydrolipoamide succinyltransferase	37	50522	5	0.0482695	0.0493653	0.0498221	0.0491523	not assigned
33	Glyma02g47460.1	AT5G48300.1 ADP glucose pyrophosphorylase 1	579	56711	27	0.251002	0.190409	0.24911	0.230174	major CHO metabolism
34	Glyma03g00470.1	AT5G27640.1 translation initiation factor 3B1	63	82922	16	0.0289617	0.0282087	0.0284698	0.0285467	protein
35	Glyma03g16510.1	AT3G53990.1 Adenine nucleotide alpha hydrolases-like superfamily protein	105	18724	4	0.313752	0.296192	0.298932	0.302959	stress
36	Glyma03g23890.1	AT5G16990.1 Zinc-binding dehydrogenase family protein	70	38068	1	0.0627504	0.0634697	0.0640569	0.0634257	misc
37	Glyma03g30720.1	AT4G02930.1 GTP binding Elongation factor Tu family protein	195	49456	8	0.164116	0.105783	0.106762	0.125554	protein
38	Glyma03g32380.1	AT1G04480.1 Ribosomal protein L14p/L23e family protein	143	15174	10	0.738524	0.973202	0.647687	0.786471	protein
39	Glyma03g32420.1	AT5G43960.1 Nuclear transport factor 2 (NTF2) family protein with RNA binding (RRM-RBD-RNP motifs) domain	68	50070	2	0.0482695	0.0493653	0.0498221	0.0491523	protein
40	Glyma03g32590.1	AT5G43940.1 GroES-like zinc-binding dehydrogenase family protein	129	41170	11	0.28479	0.275035	0.27758	0.279135	misc
41	Glyma03g32800.1	AT4G29040.1 regulatory particle AAA-ATPase 2A	303	49717	12	0.159289	0.218618	0.163701	0.180536	protein
42	Glyma03g33460.1	AT3G09630.1 Ribosomal protein L4/L1 family	67	43762	9	0.115847	0.119887	0.0569395	0.0975579	protein
43	Glyma03g34300.1	AT2G21170.1 triosephosphate isomerase	214	33388	8	0.371675	0.585331	0.355872	0.437626	PS
44	Glyma03g34830.1	AT2G36530.1 Enolase	489	47914	24	0.308925	0.373766	0.377224	0.353305	glycolysis
45	Glyma03g35020.1	AT5G03650.1 starch branching enzyme 2.2	174	99199	19	0.101366	0.077574	0.106762	0.0952339	major CHO metabolism
46	Glyma03g37441.1	AT4G02280.1 sucrose synthase 3	70	92590	11	0.0530965	0.0282087	0.0284698	0.0365917	major CHO metabolism
47	Glyma03g39110.1	AT4G02080.1 secretion-associated RAS super family 2	133	22171	4	0.255829	0.246827	0.24911	0.250588	signalling
48	Glyma03g39870.1	AT1G54870.1 NAD(P)-binding Rossmann-fold superfamily protein	195	33054	15	0.260656	0.253879	0.256228	0.256921	misc
49	Glyma03g40110.1	AT3G52580.1 Ribosomal protein S11 family protein	117	16342	4	0.376502	0.352609	0.156584	0.295232	protein
50	Glyma03g40280.1	AT1G08830.1 copper/zinc superoxide dismutase 1	112	15341	7	0.17377	0.169252	0.170819	0.17128	redox
51	Glyma03g40470.1	AT1G56450.1 20S proteasome beta subunit G1	246	26346	4	0.207559	0.204513	0.206406	0.206159	protein
52	Glyma03g42370.1	AT1G53750.1 regulatory particle triple-A 1A	92	48230	10	0.168943	0.22567	0.370107	0.254907	protein
53	Glyma04g00660.1	AT2G21060.1 glycine-rich protein 2B	265	19006	4	0.308925	0.296192	0.298932	0.30135	RNA
54	Glyma04g01270.1	AT2G21580.1 Ribosomal protein S25 family protein	146	11976	7	0.231694	0.218618	0.512456	0.320922	protein
55	Glyma04g01350.2	AT4G39210.1 Glucose-1-phosphate adenylyltransferase family protein	178	57491	20	0.135155	0.190409	0.192171	0.172578	major CHO metabolism
56	Glyma04g01920.1	AT4G35090.1 catalase 2	77	57043	4	0.0868852	0.0423131	0.0925267	0.0739083	redox
57	Glyma04g02610.1	AT1G75780.1 tubulin beta-1 chain	278	51219	15	0.28479	0.578279	0.419929	0.427666	cell
58	Glyma04g03490.1	AT5G42740.1 Sugar isomerase (SIS) family protein	171	62788	10	0.125501	0.169252	0.170819	0.155191	glycolysis
59	Glyma04g07180.3	AT5G11200.1 DEAD/DEAH box RNA helicase family protein	101	48801	7	0.0482695	0.105783	0.227758	0.12727	DNA
60	Glyma04g07350.1	AT5G55190.1 RAN GTPase 3	53	25505	4	0.217213	0.211566	0.213523	0.214101	signalling
61	Glyma04g08280.1	AT1G29150.1 non-ATPase subunit 9	206	47137	8	0.106193	0.169252	0.30605	0.193832	protein
62	Glyma04g08560.1	AT5G11520.1 aspartate aminotransferase 3	304	45452	14	0.33306	0.394922	0.24911	0.325698	amino acid metabolism
63	Glyma04g09340.1	AT5G49650.1 xylulose kinase-2	93	61460	3	0.0820582	0.0423131	0.0427046	0.055692	minor CHO metabolism
64	Glyma04g09800.1	AT4G24620.1 phosphoglucose isomerase 1	145	71628	6	0.0675774	0.0352609	0.0711744	0.0580042	glycolysis
65	Glyma04g30350.1	AT5G17920.1 Cobalamin-independent synthase family protein	357	89065	22	0.260656	0.253879	0.185053	0.233196	amino acid metabolism
66	Glyma04g35950.1	AT5G03340.1 ATPase, AAA-type, CDC48 protein	746	91567	51	0.632331	0.479549	0.533808	0.548562	cell
67	Glyma04g36860.1	AT1G13440.1 glyceraldehyde-3-phosphate dehydrogenase C2	1273	36861	45	0.873679	0.634697	0.519573	0.675983	glycolysis
68	Glyma04g37030.4	AT3G26340.1 N-terminal nucleophile aminohydrolases (Ntn hydrolases) superfamily protein	382	29420	8	0.439253	0.28914	0.412811	0.380401	protein
69	Glyma04g37620.1	AT5G50870.1 ubiquitin-conjugating enzyme 27	89	21278	2	0.120674	0.119887	0.120996	0.120519	protein
70	Glyma04g39930.1	AT3G10920.1 manganese superoxide dismutase 1	122	26531	8	0.0965391	0.204513	0.0925267	0.131193	redox
71	Glyma04g41990.1	AT1G77120.1 alcohol dehydrogenase 1	135	41638	14	0.279963	0.444288	0.199288	0.307846	fermentation
72	Glyma05g01010.1	AT3G47520.1 malate dehydrogenase	192	43907	7	0.183424	0.331453	0.185053	0.23331	TCA / org transformation
73	Glyma05g01300.1	AT5G62530.1 aldehyde dehydrogenase 12A1	125	61912	10	0.0820582	0.0846262	0.0854093	0.0840312	amino acid metabolism
74	Glyma05g01770.1	AT1G74920.1 aldehyde dehydrogenase 10A8	142	53523	12	0.149636	0.0493653	0.0996441	0.0995483	secondary metabolism
75	Glyma05g02570.1	AT1G70600.1 Ribosomal protein L18e/L15 superfamily protein	40	16409	4	0.159289	0.155148	0.348754	0.221064	protein
76	Glyma05g05490.1	AT4G17050.1 ureidoglycine aminohydrolase	89	33251	4	0.0724043	0.077574	0.0782918	0.0760901	RNA
77	Glyma05g06420.1	AT1G13440.1 glyceraldehyde-3-phosphate dehydrogenase C2	161	36611	11	0.231694	0.22567	0.142349	0.199904	glycolysis
78	Glyma05g08030.1	AT2G25670.1	67	34175	8	0.0724043	0.0705219	0.0711744	0.0713668	not assigned
79	Glyma05g09290.2	AT3G12110.1 actin-11	625	41938	32	0.714389	0.535966	0.540925	0.597094	cell
80	Glyma05g14330.1	AT2G27020.1 20S proteasome alpha subunit G1	120	29243	5	0.0868852	0.183357	0.0854093	0.11855	protein
81	Glyma05g18393.1	AT2G07698.1 ATPase, F1 complex, alpha subunit protein	96	29900	4	0.0820582	0.0846262	0.0854093	0.0840312	mitochondrial electron transport / ATP synthesis
82	Glyma05g23230.1	AT1G04820.1 tubulin alpha-4 chain	286	50251	16	0.159289	0.282087	0.156584	0.19932	cell
83	Glyma05g30140.1	AT3G59920.1 RAB GDP dissociation inhibitor 2	51	50029	6	0.0482695	0.105783	0.163701	0.105918	signalling
84	Glyma05g32220.1	AT5G09810.1 actin 7	621	41940	31	0.584061	0.535966	0.647687	0.589238	cell
85	Glyma05g33320.1	AT5G07350.1 TUDOR-SN protein 1	235	108910	28	0.17377	0.0916784	0.0925267	0.119325	RNA
86	Glyma05g34070.1	AT3G18130.1 receptor for activated C kinase 1C	596	36040	20	0.584061	0.423131	0.427046	0.47808	protein
87	Glyma05g34120.2	AT1G18070.1 Translation elongation factor EF1A/initiation factor IF2gamma family protein	66	53621	8	0.149636	0.0916784	0.0925267	0.11128	signalling
88	Glyma05g34190.1	AT3G18190.1 TCP-1/cpn60 chaperonin family protein	251	57917	8	0.188251	0.133992	0.135231	0.152491	protein
89	Glyma05g34350.1	AT5G18380.1 Ribosomal protein S5 domain 2-like superfamily protein	65	17846	8	0.33306	0.141044	0.142349	0.205484	protein
90	Glyma05g34680.5	AT3G02560.1 Ribosomal protein S7e family protein	112	21990	4	0.260656	0.246827	0.24911	0.252197	protein
91	Glyma05g34790.1	AT1G70730.1 Phosphoglucomutase/phosphomannomutase family protein	480	63702	15	0.168943	0.218618	0.170819	0.186127	glycolysis
92	Glyma05g34900.1	AT4G24830.1 arginosuccinate synthase family	196	53427	21	0.342714	0.260931	0.263345	0.288997	amino acid metabolism
93	Glyma05g34980.1	AT5G17190.1	66	15073	4	0.178597	0.169252	0.170819	0.172889	not assigned
94	Glyma05g35970.1	AT4G29350.1 profilin 2	27	14185	6	0.188251	0.183357	0.185053	0.185554	cell
95	Glyma05g37900.1	AT4G11600.1 glutathione peroxidase 6	91	18535	3	0.139982	0.141044	0.30605	0.195692	redox
96	Glyma05g38120.1	AT1G12780.1 UDP-D-glucose/UDP-D-galactose 4-epimerase 1	85	39378	4	0.130328	0.204513	0.135231	0.156691	cell wall
97	Glyma06g05650.1	AT4G33090.1 aminopeptidase M1	136	99323	11	0.0772313	0.0493653	0.0498221	0.0588062	protein
98	Glyma06g08260.1	AT4G31300.1 N-terminal nucleophile aminohydrolases (Ntn hydrolases) superfamily protein	104	25155	7	0.366848	0.493653	0.213523	0.358008	protein
99	Glyma06g10540.2	AT4G09020.1 isoamylase 3	58	87521	6	0.0289617	0.0846262	0.0569395	0.0568425	major CHO metabolism
100	Glyma06g12090.1	AT1G77510.1 PDI-like 1-2	142	56365	16	0.193078	0.246827	0.313167	0.251024	redox
101	Glyma06g14330.1	AT1G33140.1 Ribosomal protein L6 family	117	21786	7	0.44408	0.409027	0.604982	0.48603	protein
102	Glyma06g15140.1	AT5G64860.1 disproportionating enzyme	149	64289	8	0.168943	0.077574	0.0782918	0.10827	major CHO metabolism
103	Glyma06g19000.1	AT5G03340.1 ATPase, AAA-type, CDC48 protein	862	91685	48	0.574407	0.394922	0.483986	0.484439	cell
104	Glyma06g22440.1	AT3G08900.1 reversibly glycosylated polypeptide 3	128	41332	5	0.125501	0.126939	0.128114	0.126851	cell wall
105	Glyma06g33380.1	AT3G14940.1 phosphoenolpyruvate carboxylase 3	136	111038	10	0.0675774	0.0423131	0.0925267	0.0674724	glycolysis
106	Glyma06g34190.1	AT1G53240.1 Lactate/malate dehydrogenase family protein	386	36192	15	0.33306	0.22567	0.227758	0.262163	TCA / org transformation
107	Glyma06g36670.2	AT4G27500.1 proton pump interactor 1	43	70356	3	0.0337887	0.0352609	0.0355872	0.0348789	not assigned
108	Glyma06g46190.2	AT2G05710.1 aconitase 3	226	107511	22	0.120674	0.0987306	0.120996	0.113467	TCA / org transformation
109	Glyma07g00420.1	AT5G19990.1 regulatory particle triple-A ATPase 6A	302	47230	17	0.241348	0.232722	0.170819	0.214963	protein
110	Glyma07g00430.1	AT1G78900.1 vacuolar ATP synthase subunit A	91	69021	15	0.11102	0.155148	0.113879	0.126682	transport
111	Glyma07g00950.1	AT1G54270.1 eif4a-2	385	46959	29	0.405464	0.550071	0.469751	0.475095	protein
112	Glyma07g05130.1	AT1G72330.1 alanine aminotransferase 2	67	60499	3	0.0820582	0.0423131	0.0427046	0.055692	amino acid metabolism
113	Glyma07g09240.1	AT1G65980.1 thioredoxin-dependent peroxidase 1	111	17469	9	0.347541	0.324401	0.327402	0.333114	redox
114	Glyma07g11600.1	AT3G17940.1 Galactose mutarotase-like superfamily protein	117	38885	3	0.0627504	0.0634697	0.0640569	0.0634257	minor CHO metabolism
115	Glyma07g11615.1	AT1G18270.1 ketose-bisphosphate aldolase class-II family protein	41	149005	8	0.0337887	0.0493653	0.0142349	0.032463	not assigned
116	Glyma07g18500.1	AT3G51800.3 metallopeptidase M24 family protein	133	43723	6	0.115847	0.119887	0.185053	0.140262	protein
117	Glyma07g19170.1	AT3G22110.1 20S proteasome alpha subunit C1	194	27487	6	0.197905	0.310296	0.313167	0.27379	protein
118	Glyma07g26550.2	AT3G12580.1 heat shock protein 70	308	71340	12	0.106193	0.105783	0.106762	0.106246	stress
119	Glyma07g30460.1	AT4G33680.1 Pyridoxal phosphate (PLP)-dependent transferases superfamily protein	122	50343	9	0.159289	0.155148	0.0996441	0.138027	amino acid metabolism
120	Glyma07g30750.1	AT5G54500.1 flavodoxin-like quinone reductase 1	55	21984	8	0.115847	0.112835	0.113879	0.114187	lipid metabolism
121	Glyma07g37030.1	AT4G16160.2 Mitochondrial import inner membrane translocase subunit Tim17/Tim22/Tim23 family protein	810	19067	22	0.135155	0.133992	0.135231	0.134793	protein
122	Glyma07g38790.1	AT1G54870.1 NAD(P)-binding Rossmann-fold superfamily protein	208	32097	20	0.390983	0.366714	0.263345	0.340347	misc
123	Glyma07g39240.1	AT1G62290.1 Saposin-like aspartyl protease family protein	105	56447	3	0.0434426	0.0916784	0.0925267	0.0758826	protein
124	Glyma08g00300.1	AT3G55010.1 phosphoribosylformylglycinamidine cyclo-ligase, chloroplast / phosphoribosyl-aminoimidazole synthetase / AIR synthase (PUR5)	184	41164	7	0.125501	0.126939	0.0640569	0.105499	nucleotide metabolism
125	Glyma08g02930.1	AT5G53480.1 ARM repeat superfamily protein	81	97229	8	0.0772313	0.0282087	0.0782918	0.0612439	protein
126	Glyma08g02960.1	AT5G42020.1 Heat shock protein 70 (Hsp 70) family protein	669	78353	40	0.405464	0.338505	0.341637	0.361869	stress
127	Glyma08g05350.1	AT2G32730.1 26S proteasome regulatory complex, non-ATPase subcomplex, Rpn2/Psmd1 subunit	350	109922	29	0.202732	0.0916784	0.199288	0.164566	protein
128	Glyma08g09200.3	AT1G74270.1 Ribosomal protein L35Ae family protein	117	12875	4	0.516484	0.465444	0.469751	0.483893	protein
129	Glyma08g11480.1	AT4G13940.1 S-adenosyl-L-homocysteine hydrolase	171	53821	7	0.0917121	0.0916784	0.0925267	0.0919724	#N/A
130	Glyma08g11670.1	AT2G32810.1 beta galactosidase 9	93	103677	4	0.0241348	0.0211566	0.0213523	0.0222145	misc
131	Glyma08g12120.1	AT5G19820.1 ARM repeat superfamily protein	128	124591	4	0.0386156	0.0423131	0.0427046	0.0412111	not assigned
132	Glyma08g16770.1	AT2G44350.1 Citrate synthase family protein	57	52597	6	0.0434426	0.0493653	0.0498221	0.0475433	TCA / org transformation
133	Glyma08g17600.1	AT1G79550.1 phosphoglycerate kinase	291	42366	17	0.463388	0.430183	0.434164	0.442578	glycolysis
134	Glyma08g17810.6	AT1G16470.1 proteasome subunit PAB1	148	25562	9	0.217213	0.338505	0.213523	0.256414	protein
135	Glyma08g18110.1	AT1G56070.1 Ribosomal protein S5/Elongation factor G/III/V family protein	596	94952	38	0.275136	0.267983	0.234875	0.259332	protein
136	Glyma08g18240.1	AT1G04170.1 eukaryotic translation initiation factor 2 gamma subunit	102	51420	11	0.0965391	0.155148	0.0996441	0.11711	protein
137	Glyma08g18760.1	AT3G13470.1 TCP-1/cpn60 chaperonin family protein	473	63144	18	0.473041	0.324401	0.327402	0.374948	protein
138	Glyma08g19420.3	AT3G12110.1 actin-11	380	41767	27	0.473041	0.535966	0.540925	0.516644	cell
139	Glyma08g20220.1	AT1G55020.1 lipoxygenase 1	182	97818	15	0.0772313	0.077574	0.106762	0.087189	hormone metabolism
140	Glyma08g23910.2	AT5G57330.1 Galactose mutarotase-like superfamily protein	94	36323	3	0.0675774	0.0705219	0.0711744	0.0697579	minor CHO metabolism
141	Glyma08g35470.1	AT5G11680.1	54	23416	4	0.241348	0.105783	0.106762	0.151297	not assigned
142	Glyma08g39110.1	AT1G10760.1 Pyruvate phosphate dikinase, PEP/pyruvate binding domain	573	164230	31	0.164116	0.148096	0.163701	0.158638	major CHO metabolism
143	Glyma08g39420.1	AT3G60820.1 N-terminal nucleophile aminohydrolases (Ntn hydrolases) superfamily protein	372	24822	9	0.371675	0.218618	0.505338	0.36521	protein
144	Glyma08g39510.2	AT5G14740.2 carbonic anhydrase 2	35	28532	4	0.0868852	0.0846262	0.0854093	0.0856402	TCA / org transformation
145	Glyma08g44210.1	AT5G55730.1 FASCICLIN-like arabinogalactan 1	70	43837	1	0.0530965	0.0564175	0.0569395	0.0554845	cell wall
146	Glyma08g44590.1	AT5G56000.1 HEAT SHOCK PROTEIN 81.4	414	80419	29	0.251002	0.282087	0.284698	0.272596	stress
147	Glyma08g45120.2	AT2G29570.1 proliferating cell nuclear antigen 2	78	37076	7	0.0675774	0.0705219	0.0711744	0.0697579	RNA
148	Glyma08g47890.1	AT1G29880.1 glycyl-tRNA synthetase / glycine--tRNA ligase	159	81691	13	0.0917121	0.126939	0.0925267	0.103726	protein
149	Glyma08g47900.1	AT3G02520.1 general regulatory factor 7	283	29537	9	0.183424	0.183357	0.291815	0.219532	signalling
150	Glyma08g47920.1	AT3G02530.1 TCP-1/cpn60 chaperonin family protein	192	59314	13	0.130328	0.183357	0.135231	0.149639	protein
151	Glyma09g01950.1	AT4G17170.1 RAB GTPase homolog B1C	240	23361	8	0.405464	0.543018	0.384342	0.444275	signalling
152	Glyma09g02760.1	AT1G23410.1 Ribosomal protein S27a / Ubiquitin family protein	247	17943	8	0.579234	0.521862	0.52669	0.542596	protein
153	Glyma09g02870.1	AT1G30580.1 GTP binding	110	44839	7	0.115847	0.112835	0.113879	0.114187	not assigned
154	Glyma09g03020.1	AT5G23860.1 tubulin beta 8	445	50759	30	0.448907	0.669958	0.676157	0.59834	cell
155	Glyma09g04250.1	AT4G16160.2 Mitochondrial import inner membrane translocase subunit Tim17/Tim22/Tim23 family protein	104	19105	7	0.135155	0.296192	0.298932	0.243426	protein
156	Glyma09g04480.1	ATMG00160.1 cytochrome oxidase 2	62	42770	4	0.0579234	0.119887	0.0569395	0.07825	mitochondrial electron transport / ATP synthesis
157	Glyma09g04550.1	AT1G24020.1 MLP-like protein 423	90	34906	3	0.0724043	0.0705219	0.149466	0.0974641	stress
158	Glyma09g04950.1	AT3G16640.1 translationally controlled tumor protein	325	19098	14	0.308925	0.296192	0.483986	0.363034	development
159	Glyma09g24410.1	AT5G52640.1 heat shock protein 90.1	158	80624	19	0.0917121	0.169252	0.170819	0.143928	stress
160	Glyma09g25100.1	AT5G52420.1	51	28970	4	0.0868852	0.0846262	0.0854093	0.0856402	not assigned
161	Glyma09g25200.2	AT5G23890.1	61	102143	6	0.0241348	0.0211566	0.0213523	0.0222145	not assigned
162	Glyma09g28440.1	AT5G35530.1 Ribosomal protein S3 family protein	246	26532	14	0.502003	0.620592	0.469751	0.530782	protein
163	Glyma09g29030.1	AT5G42790.1 proteasome alpha subunit F1	315	31257	5	0.279963	0.380818	0.270463	0.310415	protein
164	Glyma09g29600.1	AT3G26618.1 eukaryotic release factor 1-3	133	49206	13	0.101366	0.22567	0.227758	0.184931	protein
165	Glyma09g33490.1	AT5G65620.1 Zincin-like metalloproteases family protein	194	88781	10	0.0530965	0.119887	0.0569395	0.0766411	protein
166	Glyma09g33960.1	AT4G17720.1 RNA-binding (RRM/RBD/RNP motifs) family protein	104	29784	18	0.0820582	0.0846262	0.0854093	0.0840312	RNA
167	Glyma09g36050.1	AT3G63460.1 transducin family protein / WD-40 repeat family protein	365	125967	18	0.0579234	0.077574	0.106762	0.080753	not assigned
168	Glyma09g37570.1	AT3G01280.1 voltage dependent anion channel 1	214	29738	9	0.183424	0.176305	0.284698	0.214809	transport
169	Glyma09g39800.1	AT2G45790.1 phosphomannomutase	61	28218	5	0.0868852	0.0916784	0.0925267	0.0903634	cell wall
170	Glyma10g07480.1	AT3G52990.1 Pyruvate kinase family protein	189	58010	14	0.188251	0.183357	0.298932	0.223513	glycolysis
171	Glyma10g07820.1	AT3G52880.1 monodehydroascorbate reductase 1	166	46937	6	0.0530965	0.0493653	0.0498221	0.0507613	redox
172	Glyma10g10960.4	AT2G35840.1 Sucrose-6F-phosphate phosphohydrolase family protein	35	47422	2	0.0530965	0.0493653	0.0498221	0.0507613	major CHO metabolism
173	Glyma10g15910.1	AT2G41530.1 S-formylglutathione hydrolase	30	32220	4	0.0772313	0.077574	0.0782918	0.077699	C1-metabolism
174	Glyma10g28890.1	AT1G09210.1 calreticulin 1b	180	50140	9	0.159289	0.218618	0.156584	0.178164	signalling
175	Glyma10g28900.1	AT3G62550.1 Adenine nucleotide alpha hydrolases-like superfamily protein	60	18353	2	0.139982	0.141044	0.142349	0.141125	hormone metabolism
176	Glyma10g29580.1	AT5G27540.1 MIRO-related GTP-ase 1	100	72498	3	0.0675774	0.0705219	0.149466	0.0958551	signalling
177	Glyma10g30400.1	AT5G28840.1 GDP-D-mannose 3\',5\'-epimerase	217	42951	15	0.458561	0.260931	0.263345	0.327612	redox
178	Glyma10g35120.1	AT3G10410.1 SERINE CARBOXYPEPTIDASE-LIKE 49	354	56593	17	0.193078	0.141044	0.192171	0.175431	protein
179	Glyma10g36780.1	AT1G43170.1 ribosomal protein 1	82	44642	9	0.115847	0.183357	0.185053	0.161419	protein
180	Glyma10g37900.1	AT4G20850.1 tripeptidyl peptidase ii	66	153137	6	0.0144809	0.0141044	0.0142349	0.0142734	protein
181	Glyma10g38590.1	AT5G51820.1 phosphoglucomutase	234	68602	8	0.11102	0.112835	0.113879	0.112578	glycolysis
182	Glyma10g40340.1	AT2G14740.1 vaculolar sorting receptor 3	269	71723	11	0.149636	0.190409	0.149466	0.16317	protein
183	Glyma10g40750.1	AT4G34200.1 D-3-phosphoglycerate dehydrogenase	217	62859	11	0.17377	0.218618	0.220641	0.204343	amino acid metabolism
184	Glyma10g41450.1	AT2G01140.1 Aldolase superfamily protein	138	42795	5	0.120674	0.190409	0.120996	0.144026	PS
185	Glyma10g42250.1	AT3G25800.1 protein phosphatase 2A subunit A2	130	66096	7	0.115847	0.077574	0.0782918	0.0905709	protein
186	Glyma10g42490.1	AT5G05010.1 clathrin adaptor complexes medium subunit family protein	91	58609	8	0.0386156	0.0423131	0.0427046	0.0412111	cell
187	Glyma10g44010.1	AT1G50480.1 10-formyltetrahydrofolate synthetase	173	68152	14	0.154463	0.197461	0.113879	0.155268	C1-metabolism
188	Glyma11g00810.1	AT4G14880.1 O-acetylserine (thiol) lyase (OAS-TL) isoform A1	90	34362	14	0.246175	0.239774	0.241993	0.242647	amino acid metabolism
189	Glyma11g00890.1	AT4G34670.1 Ribosomal protein S3Ae	226	29880	9	0.0820582	0.0846262	0.284698	0.150461	protein
190	Glyma11g04650.1	AT4G17830.1 Peptidase M20/M25/M40 family protein	100	48406	5	0.0482695	0.0493653	0.0498221	0.0491523	protein
191	Glyma11g09630.1	AT4G19210.1 RNAse l inhibitor protein 2	114	69193	5	0.0724043	0.0705219	0.0355872	0.0595045	RNA
192	Glyma11g11430.1	AT2G17840.1 Senescence/dehydration-associated protein-related	52	46330	2	0.0530965	0.0564175	0.0569395	0.0554845	development
193	Glyma11g12630.1	AT3G18820.1 RAB GTPase homolog G3F	115	23380	6	0.241348	0.733427	0.234875	0.403217	signalling
194	Glyma11g17941.1	AT4G31420.1 Zinc finger protein 622	50	47105	1	0.0530965	0.0493653	0.0498221	0.0507613	RNA
195	Glyma11g20630.1	AT5G60640.1 PDI-like 1-4	457	65129	11	0.0772313	0.077574	0.120996	0.0919339	redox
196	Glyma11g21530.1	AT3G54470.1 uridine 5\'-monophosphate synthase / UMP synthase (PYRE-F) (UMPS)	66	52080	6	0.0482695	0.0987306	0.0498221	0.0656074	nucleotide metabolism
197	Glyma11g25900.1	AT2G35040.1 AICARFT/IMPCHase bienzyme family protein	165	66472	8	0.115847	0.204513	0.163701	0.161354	nucleotide metabolism
198	Glyma11g27000.1	AT2G29960.1 cyclophilin 5	50	21987	2	0.115847	0.112835	0.113879	0.114187	cell
199	Glyma11g32754.1	AT3G02720.1 Class I glutamine amidotransferase-like superfamily protein	59	32945	2	0.0772313	0.077574	0.0782918	0.077699	not assigned
200	Glyma11g33480.1	AT5G37510.2 NADH-ubiquinone dehydrogenase, mitochondrial, putative	147	82146	8	0.125501	0.1622	0.0640569	0.117253	mitochondrial electron transport / ATP synthesis
201	Glyma11g34980.1	AT5G05780.1 RP non-ATPase subunit 8A	92	34809	3	0.0724043	0.239774	0.149466	0.153882	protein
202	Glyma11g35020.1	AT2G39990.1 eukaryotic translation initiation factor 2	208	31642	12	0.39581	0.373766	0.377224	0.382267	protein
203	Glyma11g35450.1	AT1G08360.1 Ribosomal protein L1p/L10e family	216	30177	12	0.178597	0.0846262	0.177936	0.147053	protein
204	Glyma11g35600.1	AT2G40290.1 Eukaryotic translation initiation factor 2 subunit 1	241	38661	7	0.135155	0.133992	0.135231	0.134793	protein
205	Glyma11g36760.1	AT1G05520.1 Sec23/Sec24 protein transport family protein	249	85500	7	0.0579234	0.0916784	0.0925267	0.0807095	protein
206	Glyma11g36840.1	AT1G05510.1 Protein of unknown function (DUF1264)	53	27277	8	0.0917121	0.0916784	0.0925267	0.0919724	not assigned
207	Glyma11g37360.1	AT3G04120.1 glyceraldehyde-3-phosphate dehydrogenase C subunit 1	367	37105	23	0.704735	0.51481	0.519573	0.579706	glycolysis
208	Glyma11g37560.1	AT1G67730.1 beta-ketoacyl reductase 1	106	36109	11	0.236521	0.22567	0.149466	0.203886	secondary metabolism
209	Glyma11g37630.1	AT1G24510.1 TCP-1/cpn60 chaperonin family protein	28	59679	5	0.0386156	0.0423131	0.0427046	0.0412111	protein
210	Glyma1246s00210.1	ATMG00070.1 NADH dehydrogenase subunit 9	105	22781	4	0.11102	0.112835	0.113879	0.112578	mitochondrial electron transport / ATP synthesis
211	Glyma12g01850.1	AT2G20530.1 prohibitin 6	124	31745	5	0.0772313	0.077574	0.0782918	0.077699	mitochondrial electron transport / ATP synthesis
212	Glyma12g02076.1	AT4G13780.1 methionine--tRNA ligase, putative / methionyl-tRNA synthetase, putative / MetRS, putative	84	93963	8	0.0241348	0.0282087	0.0569395	0.0364277	protein
213	Glyma12g02790.2	AT2G16600.1 rotamase CYP 3	342	25490	14	0.362022	0.338505	0.341637	0.347388	cell
214	Glyma12g06240.1	AT3G53990.1 Adenine nucleotide alpha hydrolases-like superfamily protein	142	17992	4	0.33306	0.317348	0.142349	0.264252	stress
215	Glyma12g09390.1	AT5G22470.1 NAD+ ADP-ribosyltransferases;NAD+ ADP-ribosyltransferases	556	92771	21	0.139982	0.176305	0.206406	0.174231	protein
216	Glyma12g09780.1	AT3G51680.1 NAD(P)-binding Rossmann-fold superfamily protein	95	28312	4	0.0868852	0.0916784	0.0925267	0.0903634	misc
217	Glyma12g10150.1	AT5G22060.1 DNAJ homologue 2	113	46899	11	0.0530965	0.0493653	0.0498221	0.0507613	stress
218	Glyma12g17950.1	AT2G34250.1 SecY protein transport family protein	120	52487	2	0.0482695	0.0493653	0.0498221	0.0491523	protein
219	Glyma12g22340.1	AT5G35590.1 proteasome alpha subunit A1	57	27509	5	0.0917121	0.197461	0.313167	0.20078	protein
220	Glyma12g28655.1	AT3G11730.1 Ras-related small GTP-binding family protein	143	22600	4	0.11102	0.112835	0.113879	0.112578	signalling
221	Glyma12g28670.1	AT1G09640.1 Translation elongation factor EF1B, gamma chain	264	47665	14	0.236521	0.232722	0.234875	0.234706	protein
222	Glyma12g32000.1	AT2G05710.1 aconitase 3	249	107744	17	0.0917121	0.176305	0.120996	0.129671	TCA / org transformation
223	Glyma12g33280.1	AT4G28390.1 ADP/ATP carrier 3	284	39610	19	0.511657	0.472496	0.476868	0.487007	transport
224	Glyma13g04150.1	AT1G79690.1 nudix hydrolase homolog 3	176	73090	11	0.144809	0.105783	0.106762	0.119118	nucleotide metabolism
225	Glyma13g04190.1	AT1G79690.1 nudix hydrolase homolog 3	95	13170	2	0.207559	0.197461	0.199288	0.201436	nucleotide metabolism
226	Glyma13g06040.1	AT3G29320.1 Glycosyl transferase, family 35	1525	110540	81	0.328233	0.317348	0.284698	0.310093	major CHO metabolism
227	Glyma13g06920.1	AT4G18100.1 Ribosomal protein L32e	119	15676	3	0.168943	0.1622	0.163701	0.164948	protein
228	Glyma13g09260.1	AT1G43890.1 RAB GTPASE HOMOLOG B18	129	24229	2	0.106193	0.22567	0.106762	0.146208	signalling
229	Glyma13g10130.1	AT1G21720.1 proteasome beta subunit C1	140	23144	4	0.241348	0.380818	0.234875	0.28568	protein
230	Glyma13g18730.1	AT2G20420.1 ATP citrate lyase (ACL) family protein	227	45654	9	0.11102	0.246827	0.113879	0.157242	TCA / org transformation
231	Glyma13g19331.1	AT5G02500.1 heat shock cognate protein 70-1	409	69568	28	0.352368	0.338505	0.391459	0.360777	stress
232	Glyma13g19930.1	AT3G09630.1 Ribosomal protein L4/L1 family	102	44691	11	0.115847	0.176305	0.113879	0.135344	protein
233	Glyma13g20680.1	AT5G03340.1 ATPase, AAA-type, CDC48 protein	1059	90626	60	0.907467	0.585331	0.690391	0.72773	cell
234	Glyma13g23980.1	AT1G29040.1	264	14170	13	0.453734	0.416079	0.419929	0.429914	not assigned
235	Glyma13g26960.1	AT5G12380.1 annexin 8	146	35886	8	0.337887	0.324401	0.327402	0.329896	cell
236	Glyma13g26990.1	AT5G12380.1 annexin 8	203	35744	10	0.236521	0.148096	0.234875	0.206497	cell
237	Glyma13g27800.1	AT5G19140.1 Aluminium induced protein with YGL and LRDR motifs	131	25674	2	0.0965391	0.0987306	0.0996441	0.0983046	metal handling
238	Glyma13g27810.1	AT3G23940.1 dehydratase family	104	64644	8	0.0386156	0.077574	0.0355872	0.0505923	not assigned
239	Glyma13g29550.1	AT5G45690.1 Protein of unknown function (DUF1264)	75	27847	3	0.0917121	0.0916784	0.0925267	0.0919724	not assigned
240	Glyma13g30490.1	AT5G54960.1 pyruvate decarboxylase-2	64	64169	6	0.0386156	0.0352609	0.0782918	0.0507228	fermentation
241	Glyma13g31500.1	AT2G20760.1 Clathrin light chain protein	34	34559	2	0.0724043	0.0705219	0.0711744	0.0713668	not assigned
242	Glyma13g32790.1	AT5G09590.1 mitochondrial HSO70 2	372	72555	19	0.144809	0.105783	0.185053	0.145215	stress
243	Glyma13g33190.2	AT5G64350.1 FK506-binding protein 12	132	12146	4	0.226867	0.218618	0.220641	0.222042	protein
244	Glyma13g34650.1	AT1G53280.1 Class I glutamine amidotransferase-like superfamily protein	84	47035	5	0.0530965	0.0493653	0.0498221	0.0507613	not assigned
245	Glyma13g35100.2	AT5G53870.1 early nodulin-like protein 1	225	59871	10	0.130328	0.133992	0.185053	0.149791	misc
246	Glyma13g36730.1	AT3G58610.1 ketol-acid reductoisomerase	280	63841	12	0.0772313	0.218618	0.170819	0.155556	amino acid metabolism
247	Glyma13g42310.1	AT1G55020.1 lipoxygenase 1	559	97499	56	0.197905	0.1622	0.227758	0.195954	hormone metabolism
248	Glyma13g42320.1	AT1G55020.1 lipoxygenase 1	189	78929	15	0.0965391	0.0987306	0.0996441	0.0983046	hormone metabolism
249	Glyma13g44020.1	AT1G52690.1 Late embryogenesis abundant protein (LEA) family protein	101	15145	3	0.178597	0.169252	0.170819	0.172889	development
250	Glyma14g00720.1	AT4G12730.1 FASCICLIN-like arabinogalactan 2	183	47967	5	0.0482695	0.0493653	0.106762	0.0681321	cell wall
251	Glyma14g09300.1	AT4G34110.1 poly(A) binding protein 2	47	71913	12	0.0337887	0.0352609	0.0711744	0.0467413	RNA
252	Glyma14g24860.1	AT1G77120.1 alcohol dehydrogenase 1	207	41152	22	0.376502	0.359661	0.455516	0.397227	fermentation
253	Glyma14g40320.1	AT4G24190.1 Chaperone protein htpG family protein	333	97433	23	0.270309	0.197461	0.163701	0.210491	stress
254	Glyma15g01000.1	AT1G15330.1 Cystathionine beta-synthase (CBS) protein	119	45623	11	0.11102	0.112835	0.113879	0.112578	not assigned
255	Glyma15g01750.1	AT1G79930.1 heat shock protein 91	418	96459	25	0.168943	0.232722	0.234875	0.21218	stress
256	Glyma15g03030.1	AT1G55020.1 lipoxygenase 1	748	97107	62	0.270309	0.197461	0.227758	0.231843	hormone metabolism
257	Glyma15g07400.1	AT4G21580.1 oxidoreductase, zinc-binding dehydrogenase family protein	127	34801	2	0.0724043	0.0705219	0.0711744	0.0713668	misc
258	Glyma15g07910.4	AT4G04955.1 allantoinase	91	56895	4	0.0868852	0.190409	0.0925267	0.123274	nucleotide metabolism
259	Glyma15g09350.1	AT5G01410.1 Aldolase-type TIM barrel family protein	222	33499	8	0.255829	0.246827	0.24911	0.250588	Co-factor and vitamine metabolism
260	Glyma15g11910.1	AT4G04020.1 fibrillin	70	33332	2	0.0724043	0.077574	0.0782918	0.0760901	cell
261	Glyma15g12100.1	AT1G12050.1 fumarylacetoacetase, putative	74	46192	7	0.17377	0.176305	0.113879	0.154651	#N/A
262	Glyma15g15480.1	AT4G16143.1 importin alpha isoform 2	346	59163	13	0.299271	0.28914	0.234875	0.274429	protein
263	Glyma15g19670.1	AT1G54100.1 aldehyde dehydrogenase 7B4	305	54798	15	0.33306	0.317348	0.320285	0.323564	fermentation
264	Glyma16g00410.1	AT5G49910.1 chloroplast heat shock protein 70-2	330	73880	18	0.183424	0.183357	0.185053	0.183945	stress
265	Glyma16g00590.1	AT1G54220.1 Dihydrolipoamide acetyltransferase, long form protein	85	60028	4	0.0386156	0.0423131	0.0427046	0.0412111	TCA / org transformation
266	Glyma16g04180.1	AT2G21720.1 Plant protein of unknown function (DUF639)	132	76084	13	0.0627504	0.0634697	0.0640569	0.0634257	not assigned
267	Glyma16g05240.1	AT5G13980.1 Glycosyl hydrolase family 38 protein	82	117546	7	0.0193078	0.0211566	0.0213523	0.0206056	misc
268	Glyma16g05530.1	AT5G14030.1 translocon-associated protein beta (TRAPB) family protein	124	20962	4	0.120674	0.119887	0.120996	0.120519	not assigned
269	Glyma16g10700.1	AT5G59240.1 Ribosomal protein S8e family protein	321	24909	12	0.550273	0.500705	0.355872	0.46895	protein
270	Glyma16g26920.1	AT3G03960.1 TCP-1/cpn60 chaperonin family protein	167	58948	4	0.0386156	0.0846262	0.0854093	0.0695504	protein
271	Glyma16g27030.1	AT5G19770.1 tubulin alpha-3	140	50156	13	0.101366	0.155148	0.0996441	0.118719	cell
272	Glyma16g27210.1	AT3G24170.1 glutathione-disulfide reductase	173	54243	6	0.0917121	0.0916784	0.149466	0.110952	redox
273	Glyma16g30190.1	AT4G20850.1 tripeptidyl peptidase ii	210	148773	22	0.0482695	0.0846262	0.0711744	0.0680234	protein
274	Glyma16g31873.1	AT3G48890.1 membrane-associated progesterone binding protein 3	64	24237	2	0.106193	0.105783	0.106762	0.106246	redox
275	Glyma17g00470.5	AT1G09640.1 Translation elongation factor EF1B, gamma chain	284	47941	14	0.168943	0.169252	0.170819	0.169671	protein
276	Glyma17g04210.1	AT3G17240.1 lipoamide dehydrogenase 2	120	53197	75	0.0965391	0.0987306	0.149466	0.114912	TCA / org transformation
277	Glyma17g04550.1	AT2G18340.1 late embryogenesis abundant domain-containing protein / LEA domain-containing protein	34	49484	6	0.0482695	0.0493653	0.0498221	0.0491523	not assigned
278	Glyma17g07380.1	AT5G57655.2 xylose isomerase family protein	192	54575	17	0.0917121	0.0916784	0.142349	0.10858	minor CHO metabolism
279	Glyma17g08020.1	AT1G16030.1 heat shock protein 70B	1360	71220	50	0.753005	0.606488	0.6121	0.657197	stress
280	Glyma17g11820.1	AT5G20280.1 sucrose phosphate synthase 1F	136	118687	10	0.0627504	0.0634697	0.0854093	0.0705431	major CHO metabolism
281	Glyma17g13730.1	AT5G03860.1 malate synthase	48	64738	9	0.164116	0.0352609	0.0355872	0.0783215	gluconeogenesis / glyoxylate cycle
282	Glyma17g26810.1	AT2G25490.1 EIN3-binding F box protein 1	38	30046	2	0.0820582	0.0846262	0.0854093	0.0840312	protein
283	Glyma18g00670.1	AT1G05520.1 Sec23/Sec24 protein transport family protein	266	85272	8	0.0579234	0.0916784	0.0925267	0.0807095	protein
284	Glyma18g02210.1	AT2G22240.1 myo-inositol-1-phosphate synthase 2	166	56580	6	0.139982	0.141044	0.0427046	0.10791	minor CHO metabolism
285	Glyma18g05220.1	AT3G02720.1 Class I glutamine amidotransferase-like superfamily protein	84	41771	3	0.0579234	0.197461	0.128114	0.127833	not assigned
286	Glyma18g05730.1	AT5G58290.1 regulatory particle triple-A ATPase 3	100	47457	7	0.106193	0.105783	0.106762	0.106246	protein
287	Glyma18g07030.1	AT2G29960.1 cyclophilin 5	72	21997	2	0.115847	0.112835	0.113879	0.114187	cell
288	Glyma18g18910.1	AT3G48000.1 aldehyde dehydrogenase 2B4	134	58686	9	0.0868852	0.183357	0.135231	0.135158	fermentation
289	Glyma18g43460.1	AT5G54960.1 pyruvate decarboxylase-2	66	66371	6	0.0337887	0.077574	0.0782918	0.0632182	fermentation
290	Glyma18g44040.1	AT1G17890.1 NAD(P)-binding Rossmann-fold superfamily protein	73	36128	7	0.144809	0.148096	0.149466	0.147457	cell wall
291	Glyma18g47361.1	AT1G01470.1 Late embryogenesis abundant protein	54	18978	3	0.135155	0.133992	0.135231	0.134793	development
292	Glyma19g00870.1	AT5G08570.1 Pyruvate kinase family protein	461	55893	26	0.651639	0.754584	0.590747	0.665657	glycolysis
293	Glyma19g01210.1	AT5G14780.1 formate dehydrogenase	498	43118	35	0.357195	0.338505	0.263345	0.319682	C1-metabolism
294	Glyma19g01480.1	AT3G01420.1 Peroxidase superfamily protein	210	73452	8	0.0675774	0.0352609	0.0711744	0.0580042	stress
295	Glyma19g03490.1	AT3G29320.1 Glycosyl transferase, family 35	581	110842	56	0.294444	0.253879	0.227758	0.258694	major CHO metabolism
296	Glyma19g22730.1	AT2G24200.1 Cytosol aminopeptidase family protein	185	61196	7	0.0820582	0.0846262	0.0854093	0.0840312	protein
297	Glyma19g24250.3	AT5G40760.1 glucose-6-phosphate dehydrogenase 6	148	59578	12	0.183424	0.28914	0.291815	0.254793	OPP
298	Glyma19g29180.3	AT5G17920.1 Cobalamin-independent synthase family protein	765	84390	33	0.473041	0.394922	0.355872	0.407945	amino acid metabolism
299	Glyma19g30450.1	AT3G10740.1 alpha-L-arabinofuranosidase 1	138	74470	8	0.0675774	0.0705219	0.0711744	0.0697579	cell wall
300	Glyma19g30540.1	AT3G12390.1 Nascent polypeptide-associated complex (NAC), alpha subunit family protein	354	21985	8	0.439253	0.112835	0.412811	0.321633	protein
301	Glyma19g34900.2	AT4G21150.1 ribophorin II (RPN2) family protein	119	74828	9	0.0675774	0.0705219	0.0711744	0.0697579	development
302	Glyma19g36990.2	AT2G21170.1 triosephosphate isomerase	179	33341	9	0.371675	0.585331	0.355872	0.437626	PS
303	Glyma19g37520.1	AT2G36530.1 Enolase	657	47929	27	0.487522	0.45134	0.377224	0.438695	glycolysis
304	Glyma19g39940.1	AT5G27850.1 Ribosomal protein L18e/L15 superfamily protein	134	20969	5	0.120674	0.119887	0.263345	0.167969	protein
305	Glyma19g40550.1	AT4G01970.1 stachyose synthase	225	96495	9	0.0772313	0.0493653	0.0782918	0.0682961	minor CHO metabolism
306	Glyma19g41400.3	AT3G07100.1 Sec23/Sec24 protein transport family protein	126	113250	8	0.0193078	0.0211566	0.0213523	0.0206056	protein
307	Glyma19g42020.1	AT3G05600.1 alpha/beta-Hydrolases superfamily protein	46	36204	3	0.0675774	0.0705219	0.0711744	0.0697579	misc
308	Glyma19g43230.1	AT3G04880.1 DNA-damage-repair/toleration protein (DRT102)	97	33078	3	0.159289	0.077574	0.0782918	0.105052	DNA
309	Glyma20g03250.2	AT3G29320.1 Glycosyl transferase, family 35	377	112421	23	0.0675774	0.0916784	0.0711744	0.07681	major CHO metabolism
310	Glyma20g25920.1	AT5G08680.1 ATP synthase alpha/beta family protein	882	59923	40	0.675774	0.684062	0.690391	0.683409	mitochondrial electron transport / ATP synthesis
311	Glyma20g28550.1	AT3G22490.1 Seed maturation protein	149	26156	2	0.0965391	0.0987306	0.0996441	0.0983046	development
312	Glyma20g29190.1	AT5G62180.1 carboxyesterase 20	50	37415	5	0.0675774	0.0634697	0.0640569	0.0650347	not assigned
313	Glyma20g30360.1	AT4G28000.1 P-loop containing nucleoside triphosphate hydrolases superfamily protein	223	92768	10	0.0530965	0.0564175	0.0569395	0.0554845	protein
314	Glyma20g33060.1	AT3G52990.1 Pyruvate kinase family protein	81	58283	14	0.135155	0.239774	0.241993	0.205641	glycolysis
315	Glyma20g33910.1	AT3G23990.1 heat shock protein 60	243	61553	26	0.226867	0.176305	0.128114	0.177095	protein
316	Glyma20g37670.1	AT1G54870.1 NAD(P)-binding Rossmann-fold superfamily protein	442	32054	17	0.270309	0.260931	0.263345	0.264862	misc
317	Glyma20g38740.1	AT1G50480.1 10-formyltetrahydrofolate synthetase	271	67965	17	0.159289	0.246827	0.156584	0.187567	C1-metabolism
a, Accession number, according to the Phytozome database.
b, M.P., number of matched peptide, the proteins with >1 matched peptides were considered.
c, Mol (%), protein abundance calculated from emPAI.
d, Function, functional bin code using classification by MapMan bin.
