# Supplementary material for: Datasets of mung bean proteins and metabolites from four different cultivars
Source: Data Brief. 2017 Jul 4;13:703–6. doi: 10.1016/j.dib.2017.06.051 (PMC5510489; doi:10.1016/j.dib.2017.06.051)
Supplement: Supplementary file 10 — Supplementary material [file mmc10.xlsx]

## Sheet: result
Supplemental Table 6. Proteins identified in flesh of China 2.
No.	Accession	Description	Score	Mass	M.P.b	mol%c				Functiond
						R1	R2	R3	Average
1	Glyma01g03610.1	AT2G46290.1 Transducin/WD40 repeat-like superfamily protein	134	36007	12	0.222404	0.156855	0.0645578	0.147939	protein
2	Glyma01g03650.1	AT5G14670.1 ADP-ribosylation factor A1B	317	21784	14	0.630901	1.03001	0.90842	0.856444	protein
3	Glyma01g03930.1	AT5G26830.1 Threonyl-tRNA synthetase	107	82999	14	0.0544662	0.0313709	0.0876141	0.0578171	protein
4	Glyma01g24931.1	AT2G37770.2 NAD(P)-linked oxidoreductase superfamily protein	122	35024	6	0.140704	0.0784273	0.069169	0.0961003	minor CHO metabolism
5	Glyma01g25861.1	AT3G48930.1 Nucleic acid-binding, OB-fold-like protein	87	13644	4	0.449346	0.51762	0.456516	0.474494	protein
6	Glyma01g30670.1	AT5G01300.1 PEBP (phosphatidylethanolamine-binding protein) family protein	36	18556	2	0.131627	0.151626	0.133727	0.138993	not assigned
7	Glyma01g31360.1	AT3G22110.1 20S proteasome alpha subunit C1	146	27465	4	0.0862382	0.0993412	0.0876141	0.0910645	protein
8	Glyma01g36410.1	AT2G17200.1 ubiquitin family protein	32	57318	5	0.0408497	0.0470564	0.0415014	0.0431358	protein
9	Glyma01g36750.1	AT4G35830.1 aconitase 1	281	99030	22	0.181554	0.141169	0.156783	0.159835	TCA / org transformation
10	Glyma01g36990.1	AT4G38630.1 regulatory particle non-ATPase 10	171	42995	5	0.181554	0.209139	0.115282	0.168658	protein
11	Glyma01g38200.1	AT5G66760.1 succinate dehydrogenase 1-1	122	69942	18	0.104394	0.120255	0.106059	0.110236	TCA / org transformation
12	Glyma01g38320.1	AT2G33840.1 Tyrosyl-tRNA synthetase, class Ib, bacterial/mitochondrial	60	43776	8	0.108932	0.0627418	0.0553352	0.0756698	protein
13	Glyma01g41210.1	AT3G10950.1 Zinc-binding ribosomal protein family protein	128	10433	4	0.653595	0.292795	0.258231	0.40154	protein
14	Glyma01g41660.1	AT1G09620.1 ATP binding;leucine-tRNA ligases;aminoacyl-tRNA ligases;nucleotide binding;ATP binding;aminoacyl-tRNA ligases	64	127228	4	0.0181554	0.0418279	0.0368902	0.0322911	protein
15	Glyma01g43540.1	AT4G10960.1 UDP-D-glucose/UDP-D-galactose 4-epimerase 5	291	43236	26	0.767066	0.883614	0.433459	0.694713	cell wall
16	Glyma02g00490.1	AT1G77940.1 Ribosomal protein L7Ae/L30e/S12e/Gadd45 family protein	91	12107	4	0.213326	0.245739	0.534907	0.331324	protein
17	Glyma02g00810.1	AT5G43330.1 Lactate/malate dehydrogenase family protein	477	35787	17	0.31772	0.365994	0.322789	0.335501	TCA / org transformation
18	Glyma02g01700.1	AT3G14290.1 20S proteasome alpha subunit E2	133	26149	5	0.0907771	0.376451	0.488795	0.318674	protein
19	Glyma02g05540.1	AT4G36130.1 Ribosomal protein L2 family	171	28340	10	0.181554	0.339852	0.299733	0.273713	protein
20	Glyma02g07420.1	AT3G61110.1 ribosomal protein S27	52	9950	3	0.694444	0.308481	0.272065	0.424997	protein
21	Glyma02g09370.1	AT3G57490.1 Ribosomal protein S5 family protein	162	30441	15	0.39488	0.616961	0.40118	0.471007	protein
22	Glyma02g10550.2	AT3G55280.1 ribosomal protein L23AB	47	17660	9	0.140704	0.162083	0.142949	0.148579	protein
23	Glyma02g24921.1	AT3G52990.2 Pyruvate kinase family protein	81	21200	6	0.254176	0.496706	0.438071	0.396317	glycolysis
24	Glyma02g28212.1	AT3G52990.1 Pyruvate kinase family protein	85	15760	4	0.372186	0.182997	0.378124	0.311102	glycolysis
25	Glyma02g35780.1	AT5G06290.1 2-cysteine peroxiredoxin B	228	28665	8	0.290487	0.334623	0.295121	0.306744	redox
26	Glyma02g36530.1	AT4G30920.1 Cytosol aminopeptidase family protein	129	60039	15	0.122549	0.0418279	0.124504	0.0962937	protein
27	Glyma02g38160.3	AT5G26780.1 serine hydroxymethyltransferase 2	57	57077	9	0.0408497	0.0470564	0.0415014	0.0431358	C1-metabolism
28	Glyma02g38450.1	AT1G26910.1 Ribosomal protein L16p/L10e family protein	130	25504	8	0.340414	0.235282	0.0922254	0.22264	protein
29	Glyma02g38730.1	AT2G36460.1 Aldolase superfamily protein	398	38469	13	0.390341	0.334623	0.295121	0.340029	glycolysis
30	Glyma02g40806.1	AT5G17310.2 UDP-glucose pyrophosphorylase 2	467	55487	29	0.449346	0.611733	0.627133	0.562737	glycolysis
31	Glyma02g40820.1	AT1G65930.1 cytosolic NADP+-dependent isocitrate dehydrogenase	153	46393	6	0.304103	0.266653	0.106059	0.225605	TCA / org transformation
32	Glyma02g43040.1	AT2G40300.1 ferritin 4	87	28118	9	0.181554	0.209139	0.184451	0.191715	metal handling
33	Glyma02g43460.1	AT1G04980.1 PDI-like 2-2	72	48197	11	0.15886	0.256196	0.0461127	0.153723	redox
34	Glyma02g43930.1	AT5G06600.1 ubiquitin-specific protease 12	64	131590	12	0.0363108	0.0418279	0.0368902	0.038343	protein
35	Glyma02g44080.1	AT3G11830.1 TCP-1/cpn60 chaperonin family protein	28	60747	9	0.0771605	0.0418279	0.0368902	0.0519595	protein
36	Glyma02g44460.1	AT5G12110.1 Glutathione S-transferase, C-terminal-like;Translation elongation factor EF1B/ribosomal protein S6	242	24375	14	0.358569	0.41305	0.36429	0.378637	protein
37	Glyma02g45950.1	AT3G20500.1 purple acid phosphatase 18	35	51957	8	0.0453885	0.0522848	0.0461127	0.0479287	misc
38	Glyma03g03200.1	AT2G45290.1 Transketolase	167	79199	6	0.0590051	0.0679703	0.0599465	0.0623073	PS
39	Glyma03g16510.1	AT3G53990.1 Adenine nucleotide alpha hydrolases-like superfamily protein	116	18724	4	0.295025	0.151626	0.299733	0.248795	stress
40	Glyma03g30720.1	AT4G02930.1 GTP binding Elongation factor Tu family protein	165	49456	8	0.0953159	0.0522848	0.0968367	0.0814791	protein
41	Glyma03g32380.1	AT1G04480.1 Ribosomal protein L14p/L23e family protein	209	15174	11	0.694444	0.188225	1.12515	0.669273	protein
42	Glyma03g32590.1	AT5G43940.1 GroES-like zinc-binding dehydrogenase family protein	318	41170	14	0.267792	0.308481	0.272065	0.282779	misc
43	Glyma03g32800.1	AT4G29040.1 regulatory particle AAA-ATPase 2A	327	49717	9	0.149782	0.17254	0.21673	0.179684	protein
44	Glyma03g32850.1	AT5G02500.1 heat shock cognate protein 70-1	255	71830	23	0.372186	0.365994	0.225952	0.321377	stress
45	Glyma03g33830.1	AT5G11880.1 Pyridoxal-dependent decarboxylase family protein	31	54538	3	0.0408497	0.0470564	0.0415014	0.0431358	amino acid metabolism
46	Glyma03g34700.1	AT2G36620.1 ribosomal protein L24	112	18415	5	0.131627	0.151626	0.133727	0.138993	protein
47	Glyma03g35020.1	AT5G03650.1 starch branching enzyme 2.2	109	99199	16	0.0953159	0.0836558	0.0461127	0.0750281	major CHO metabolism
48	Glyma03g36560.1	AT1G09590.1 Translation protein SH3-like family protein	47	18680	3	0.131627	0.151626	0.133727	0.138993	protein
49	Glyma03g37080.1	AT3G12290.1 Amino acid dehydrogenase family protein	106	31609	9	0.15886	0.298024	0.161394	0.206093	C1-metabolism
50	Glyma03g37441.1	AT4G02280.1 sucrose synthase 3	54	92590	13	0.0499274	0.0261424	0.0230563	0.0330421	major CHO metabolism
51	Glyma03g39110.1	AT4G02080.1 secretion-associated RAS super family 2	134	22171	4	0.240559	0.27711	0.244397	0.254022	signalling
52	Glyma03g39870.1	AT1G54870.1 NAD(P)-binding Rossmann-fold superfamily protein	162	33054	15	0.245098	0.282338	0.249009	0.258815	misc
53	Glyma03g40110.1	AT3G52580.1 Ribosomal protein S11 family protein	133	16342	5	0.354031	0.407822	0.636355	0.466069	protein
54	Glyma03g40280.1	AT1G08830.1 copper/zinc superoxide dismutase 1	104	15341	6	0.163399	0.188225	0.166006	0.172543	redox
55	Glyma03g42370.1	AT1G53750.1 regulatory particle triple-A 1A	201	48230	12	0.290487	0.182997	0.161394	0.211626	protein
56	Glyma04g00660.1	AT2G21060.1 glycine-rich protein 2B	175	19006	3	0.290487	0.334623	0.295121	0.306744	RNA
57	Glyma04g01270.1	AT2G21580.1 Ribosomal protein S25 family protein	118	11976	4	0.217865	0.250967	0.54413	0.337654	protein
58	Glyma04g03490.1	AT5G42740.1 Sugar isomerase (SIS) family protein	93	62788	4	0.11801	0.135941	0.0368902	0.096947	glycolysis
59	Glyma04g07350.1	AT5G55190.1 RAN GTPase 3	111	25505	8	0.204248	0.575133	0.50724	0.428874	signalling
60	Glyma04g08280.1	AT1G29150.1 non-ATPase subunit 9	212	47137	10	0.15886	0.182997	0.101448	0.147768	protein
61	Glyma04g08560.1	AT5G11520.1 aspartate aminotransferase 3	392	45452	18	0.399419	0.569905	0.318178	0.429167	amino acid metabolism
62	Glyma04g30350.1	AT5G17920.1 Cobalamin-independent synthase family protein	409	89065	20	0.281409	0.24051	0.212118	0.244679	amino acid metabolism
63	Glyma04g32950.2	AT1G13950.1 eukaryotic elongation factor 5A-1	108	14947	7	0.39488	0.815644	0.40118	0.537235	protein
64	Glyma04g35950.1	AT5G03340.1 ATPase, AAA-type, CDC48 protein	711	91567	46	0.540123	0.507163	0.498017	0.515101	cell
65	Glyma04g36860.1	AT1G13440.1 glyceraldehyde-3-phosphate dehydrogenase C2	913	36861	29	0.531046	0.946356	0.539519	0.672307	glycolysis
66	Glyma04g37030.4	AT3G26340.1 N-terminal nucleophile aminohydrolases (Ntn hydrolases) superfamily protein	233	29420	6	0.281409	0.324166	0.285899	0.297158	protein
67	Glyma04g39930.1	AT3G10920.1 manganese superoxide dismutase 1	120	26531	6	0.195171	0.10457	0.0922254	0.130655	redox
68	Glyma04g41990.1	AT1G77120.1 alcohol dehydrogenase 1	143	41638	11	0.186093	0.303252	0.267454	0.252266	fermentation
69	Glyma05g00540.1	AT1G74310.1 heat shock protein 101	103	101500	5	0.0453885	0.0261424	0.0461127	0.0392145	stress
70	Glyma05g01010.1	AT3G47520.1 malate dehydrogenase	230	43907	10	0.326797	0.282338	0.332011	0.313716	TCA / org transformation
71	Glyma05g01770.1	AT1G74920.1 aldehyde dehydrogenase 10A8	156	53523	10	0.0907771	0.162083	0.0922254	0.115028	secondary metabolism
72	Glyma05g02570.1	AT1G70600.1 Ribosomal protein L18e/L15 superfamily protein	148	16409	10	0.149782	0.402593	0.152172	0.234849	protein
73	Glyma05g03010.1	AT5G63310.1 nucleoside diphosphate kinase 2	82	25229	2	0.0953159	0.109798	0.0968367	0.10065	nucleotide metabolism
74	Glyma05g06420.1	AT1G13440.1 glyceraldehyde-3-phosphate dehydrogenase C2	175	36611	8	0.136166	0.250967	0.138338	0.175157	glycolysis
75	Glyma05g08200.1	AT3G15610.1 Transducin/WD40 repeat-like superfamily protein	72	38888	2	0.0590051	0.0679703	0.129116	0.0853636	protein
76	Glyma05g09290.2	AT3G12110.1 actin-11	637	41938	37	0.67175	0.512392	0.682468	0.622203	cell
77	Glyma05g18393.1	AT2G07698.1 ATPase, F1 complex, alpha subunit protein	89	29900	4	0.0771605	0.0888842	0.0783916	0.0814788	mitochondrial electron transport / ATP synthesis
78	Glyma05g23230.1	AT1G04820.1 tubulin alpha-4 chain	262	50251	13	0.149782	0.17254	0.281287	0.201203	cell
79	Glyma05g24110.1	AT1G07930.1 GTP binding Elongation factor Tu family protein	263	49575	31	0.43573	0.407822	0.442682	0.428745	protein
80	Glyma05g27940.1	AT1G67430.1 Ribosomal protein L22p/L17e family protein	129	20780	6	0.263253	0.135941	0.267454	0.222216	protein
81	Glyma05g28400.1	AT4G14030.1 selenium-binding protein 1	131	54616	6	0.0862382	0.0993412	0.0415014	0.0756936	metal handling
82	Glyma05g28490.1	AT4G13930.1 serine hydroxymethyltransferase 4	242	52142	16	0.19971	0.167312	0.202896	0.189972	C1-metabolism
83	Glyma05g29870.1	AT3G20050.1 T-complex protein 1 alpha subunit	63	59255	9	0.344953	0.0888842	0.124504	0.186114	protein
84	Glyma05g32130.1	AT4G39330.1 cinnamyl alcohol dehydrogenase 9	81	39375	7	0.122549	0.0679703	0.124504	0.105008	secondary metabolism
85	Glyma05g32220.1	AT5G09810.1 actin 7	602	41940	24	0.67175	0.512392	0.451904	0.545349	cell
86	Glyma05g33320.1	AT5G07350.1 TUDOR-SN protein 1	204	108910	17	0.0862382	0.0993412	0.166006	0.117195	RNA
87	Glyma05g34070.1	AT3G18130.1 receptor for activated C kinase 1C	651	36040	20	0.422113	0.79473	0.700913	0.639252	protein
88	Glyma05g34190.1	AT3G18190.1 TCP-1/cpn60 chaperonin family protein	222	57917	12	0.127088	0.203911	0.129116	0.153371	protein
89	Glyma05g34350.1	AT5G18380.1 Ribosomal protein S5 domain 2-like superfamily protein	112	17846	12	0.313181	0.632647	0.557964	0.501264	protein
90	Glyma05g34680.5	AT3G02560.1 Ribosomal protein S7e family protein	108	21990	4	0.245098	0.125484	0.249009	0.20653	protein
91	Glyma05g34790.1	AT1G70730.1 Phosphoglucomutase/phosphomannomutase family protein	476	63702	13	0.15886	0.182997	0.212118	0.184658	glycolysis
92	Glyma05g34900.1	AT4G24830.1 arginosuccinate synthase family	293	53427	26	0.39488	0.371222	0.258231	0.341445	amino acid metabolism
93	Glyma05g34980.1	AT5G17190.1	46	15073	3	0.167938	0.193454	0.170617	0.177336	not assigned
94	Glyma05g36900.1	AT4G23900.1 Nucleoside diphosphate kinase family protein	37	25367	5	0.0953159	0.109798	0.0968367	0.10065	nucleotide metabolism
95	Glyma06g05650.1	AT4G33090.1 aminopeptidase M1	125	99323	10	0.0453885	0.0836558	0.0230563	0.0507002	protein
96	Glyma06g08810.1	AT5G11560.1 catalytics	82	110665	7	0.0181554	0.0209139	0.0415014	0.0268569	not assigned
97	Glyma06g10540.2	AT4G09020.1 isoamylase 3	100	87521	11	0.0544662	0.0627418	0.0276676	0.0482919	major CHO metabolism
98	Glyma06g12090.1	AT1G77510.1 PDI-like 1-2	199	56365	19	0.240559	0.27711	0.304344	0.274004	redox
99	Glyma06g14330.1	AT1G33140.1 Ribosomal protein L6 family	350	21786	12	0.417574	0.726759	0.90842	0.684251	protein
100	Glyma06g17360.1	AT5G50920.1 CLPC homologue 1	162	102605	9	0.0453885	0.109798	0.0968367	0.0840078	protein
101	Glyma06g22050.1	AT2G33040.1 gamma subunit of Mt ATP synthase	271	35582	10	0.140704	0.0731988	0.142949	0.118951	mitochondrial electron transport / ATP synthesis
102	Glyma06g33380.1	AT3G14940.1 phosphoenolpyruvate carboxylase 3	187	111038	11	0.0862382	0.0209139	0.0645578	0.0572366	glycolysis
103	Glyma06g44510.1	AT4G28390.1 ADP/ATP carrier 3	238	39799	14	0.372186	0.224825	0.378124	0.325045	transport
104	Glyma07g00420.1	AT5G19990.1 regulatory particle triple-A ATPase 6A	314	47230	19	0.226943	0.182997	0.230563	0.213501	protein
105	Glyma07g00430.1	AT1G78900.1 vacuolar ATP synthase subunit A	156	69021	18	0.186093	0.120255	0.147561	0.151303	transport
106	Glyma07g01720.1	AT1G51980.1 Insulinase (Peptidase family M16) protein	104	54535	4	0.0862382	0.0993412	0.0415014	0.0756936	protein
107	Glyma07g05130.1	AT1G72330.1 alanine aminotransferase 2	51	60499	2	0.0771605	0.0888842	0.0783916	0.0814788	amino acid metabolism
108	Glyma07g09240.1	AT1G65980.1 thioredoxin-dependent peroxidase 1	35	17469	6	0.140704	0.162083	0.332011	0.2116	redox
109	Glyma07g11600.1	AT3G17940.1 Galactose mutarotase-like superfamily protein	57	38885	3	0.0590051	0.0679703	0.0599465	0.0623073	minor CHO metabolism
110	Glyma07g13710.1	AT4G09320.1 Nucleoside diphosphate kinase family protein	138	16502	8	0.149782	0.17254	0.152172	0.158165	nucleotide metabolism
111	Glyma07g19170.1	AT3G22110.1 20S proteasome alpha subunit C1	200	27487	8	0.308642	0.214368	0.189062	0.237357	protein
112	Glyma07g20400.1	AT1G20950.1 Phosphofructokinase family protein	249	68078	6	0.23602	0.0784273	0.106059	0.140169	glycolysis
113	Glyma07g31840.1	AT5G10360.1 Ribosomal protein S6e	196	28510	3	0.177015	0.203911	0.17984	0.186922	protein
114	Glyma07g37030.1	AT4G16160.2 Mitochondrial import inner membrane translocase subunit Tim17/Tim22/Tim23 family protein	614	19067	18	0.127088	0.146398	0.129116	0.1342	protein
115	Glyma07g38790.1	AT1G54870.1 NAD(P)-binding Rossmann-fold superfamily protein	217	32097	15	0.367647	0.177768	0.373513	0.306309	misc
116	Glyma07g39240.1	AT1G62290.1 Saposin-like aspartyl protease family protein	210	56447	9	0.0816993	0.0470564	0.0415014	0.0567524	protein
117	Glyma07g40231.1	AT2G02560.2 cullin-associated and neddylation dissociated	67	135946	9	0.031772	0.0365994	0.0184451	0.0289388	hormone metabolism
118	Glyma08g00920.1	AT5G61790.1 calnexin 1	186	61802	14	0.163399	0.0888842	0.166006	0.13943	signalling
119	Glyma08g02261.1	AT1G64110.3 P-loop containing nucleoside triphosphate hydrolases superfamily protein	474	95552	22	0.190632	0.182997	0.193673	0.189101	protein
120	Glyma08g02930.1	AT5G53480.1 ARM repeat superfamily protein	232	97229	7	0.0998548	0.0522848	0.0461127	0.0660841	protein
121	Glyma08g02940.1	AT5G42020.1 Heat shock protein 70 (Hsp 70) family protein	714	73660	33	0.413036	0.41305	0.36429	0.396792	stress
122	Glyma08g02960.1	AT5G42020.1 Heat shock protein 70 (Hsp 70) family protein	727	78353	38	0.381264	0.439193	0.336623	0.385693	stress
123	Glyma08g05350.1	AT2G32730.1 26S proteasome regulatory complex, non-ATPase subcomplex, Rpn2/Psmd1 subunit	308	109922	23	0.163399	0.156855	0.193673	0.171309	protein
124	Glyma08g06820.1	AT5G09660.1 peroxisomal NAD-malate dehydrogenase 2	119	37684	3	0.0590051	0.0679703	0.0599465	0.0623073	gluconeogenesis / glyoxylate cycle
125	Glyma08g09200.3	AT1G74270.1 Ribosomal protein L35Ae family protein	138	12875	5	0.485657	0.230053	0.493406	0.403039	protein
126	Glyma08g11480.1	AT4G13940.1 S-adenosyl-L-homocysteine hydrolase	177	53821	8	0.136166	0.0993412	0.0876141	0.107707	amino acid metabolism
127	Glyma08g16770.1	AT2G44350.1 Citrate synthase family protein	69	52597	10	0.0907771	0.0470564	0.0415014	0.0597783	TCA / org transformation
128	Glyma08g17600.1	AT1G79550.1 phosphoglycerate kinase	253	42366	21	0.340414	0.392136	0.345845	0.359465	glycolysis
129	Glyma08g17810.6	AT1G16470.1 proteasome subunit PAB1	132	25562	13	0.499274	0.575133	0.345845	0.473417	protein
130	Glyma08g18110.1	AT1G56070.1 Ribosomal protein S5/Elongation factor G/III/V family protein	727	94952	40	0.226943	0.298024	0.230563	0.251843	protein
131	Glyma08g18760.1	AT3G13470.1 TCP-1/cpn60 chaperonin family protein	544	63144	20	0.31772	0.130712	0.322789	0.257074	protein
132	Glyma08g19420.3	AT3G12110.1 actin-11	491	41767	24	0.55374	0.402593	0.355068	0.437134	cell
133	Glyma08g23910.2	AT5G57330.1 Galactose mutarotase-like superfamily protein	103	36323	3	0.0635439	0.0731988	0.0645578	0.0671002	minor CHO metabolism
134	Glyma08g39110.1	AT1G10760.1 Pyruvate phosphate dikinase, PEP/pyruvate binding domain	572	164230	37	0.154321	0.198682	0.156783	0.169929	major CHO metabolism
135	Glyma08g39420.1	AT3G60820.1 N-terminal nucleophile aminohydrolases (Ntn hydrolases) superfamily protein	390	24822	10	0.349492	0.109798	0.212118	0.223803	protein
136	Glyma08g39510.2	AT5G14740.2 carbonic anhydrase 2	35	28532	2	0.0816993	0.0941127	0.0830029	0.0862716	TCA / org transformation
137	Glyma08g40800.1	AT3G01280.1 voltage dependent anion channel 1	61	29786	4	0.0771605	0.198682	0.0783916	0.118078	transport
138	Glyma08g44210.1	AT5G55730.1 FASCICLIN-like arabinogalactan 1	112	43837	3	0.0499274	0.0575133	0.050724	0.0527216	cell wall
139	Glyma08g45210.1	AT3G46970.1 alpha-glucan phosphorylase 2	223	96166	24	0.0726216	0.0836558	0.101448	0.0859084	major CHO metabolism
140	Glyma08g46850.1	AT3G07110.1 Ribosomal protein L13 family protein	79	23952	4	0.0998548	0.115027	0.101448	0.105443	protein
141	Glyma08g47890.1	AT1G29880.1 glycyl-tRNA synthetase / glycine--tRNA ligase	141	81691	13	0.154321	0.0627418	0.0876141	0.101559	protein
142	Glyma08g47900.1	AT3G02520.1 general regulatory factor 7	219	29537	4	0.172476	0.324166	0.175228	0.223957	signalling
143	Glyma09g01950.1	AT4G17170.1 RAB GTPase homolog B1C	217	23361	12	0.226943	0.439193	0.230563	0.2989	signalling
144	Glyma09g02870.1	AT1G30580.1 GTP binding	99	44839	6	0.172476	0.0575133	0.11067	0.113553	not assigned
145	Glyma09g03020.1	AT5G23860.1 tubulin beta 8	386	50759	28	0.422113	0.695388	0.428848	0.51545	cell
146	Glyma09g04000.2	AT3G06650.1 ATP-citrate lyase B-1	168	66463	5	0.195171	0.125484	0.069169	0.129941	TCA / org transformation
147	Glyma09g04250.1	AT4G16160.2 Mitochondrial import inner membrane translocase subunit Tim17/Tim22/Tim23 family protein	39	19105	7	0.127088	0.146398	0.129116	0.1342	protein
148	Glyma09g04480.1	ATMG00160.1 cytochrome oxidase 2	86	42770	7	0.113471	0.0627418	0.115282	0.097165	mitochondrial electron transport / ATP synthesis
149	Glyma09g04550.1	AT1G24020.1 MLP-like protein 423	87	34906	2	0.0680828	0.0784273	0.069169	0.071893	stress
150	Glyma09g04950.1	AT3G16640.1 translationally controlled tumor protein	263	19098	12	0.499274	0.334623	0.50724	0.447046	development
151	Glyma09g25100.1	AT5G52420.1	57	28970	4	0.0816993	0.0941127	0.0830029	0.0862716	not assigned
152	Glyma09g28440.1	AT5G35530.1 Ribosomal protein S3 family protein	236	26532	14	0.472041	0.752902	0.885364	0.703435	protein
153	Glyma09g28640.1	AT3G55620.1 Translation initiation factor IF6	63	26902	2	0.190632	0.219596	0.0876141	0.165947	protein
154	Glyma09g29030.1	AT5G42790.1 proteasome alpha subunit F1	135	31257	3	0.0726216	0.182997	0.267454	0.174357	protein
155	Glyma09g36050.1	AT3G63460.1 transducin family protein / WD-40 repeat family protein	233	125967	24	0.0544662	0.0836558	0.0737803	0.0706341	not assigned
156	Glyma09g38110.1	AT4G38510.5 ATPase, V1 complex, subunit B protein	170	54262	11	0.190632	0.0470564	0.138338	0.125342	transport
157	Glyma09g40690.1	AT1G09780.1 Phosphoglycerate mutase, 2,3-bisphosphoglycerate-independent	33	61059	4	0.0363108	0.135941	0.0368902	0.0697139	glycolysis
158	Glyma10g07480.1	AT3G52990.1 Pyruvate kinase family protein	233	58010	18	0.231481	0.266653	0.295121	0.264418	glycolysis
159	Glyma10g07820.1	AT3G52880.1 monodehydroascorbate reductase 1	120	46937	4	0.104394	0.0575133	0.050724	0.070877	redox
160	Glyma10g10960.4	AT2G35840.1 Sucrose-6F-phosphate phosphohydrolase family protein	39	47422	3	0.0499274	0.0575133	0.050724	0.0527216	major CHO metabolism
161	Glyma10g15910.1	AT2G41530.1 S-formylglutathione hydrolase	38	32220	4	0.0726216	0.0836558	0.0737803	0.0766859	C1-metabolism
162	Glyma10g24590.1	AT2G33150.1 peroxisomal 3-ketoacyl-CoA thiolase 3	96	49213	16	0.0953159	0.0522848	0.0968367	0.0814791	amino acid metabolism
163	Glyma10g28890.1	AT1G09210.1 calreticulin 1b	231	50140	14	0.27687	0.17254	0.212118	0.220509	signalling
164	Glyma10g29250.1	AT3G05530.1 regulatory particle triple-A ATPase 5A	384	47640	22	0.462963	0.428736	0.567186	0.486295	protein
165	Glyma10g30400.1	AT5G28840.1 GDP-D-mannose 3\',5\'-epimerase	129	42951	7	0.254176	0.209139	0.184451	0.215922	redox
166	Glyma10g34880.2	AT1G66240.1 homolog of anti-oxidant 1	88	8673	3	0.322259	0.371222	0.3274	0.340294	metal handling
167	Glyma10g35120.1	AT3G10410.1 SERINE CARBOXYPEPTIDASE-LIKE 49	342	56593	19	0.181554	0.209139	0.184451	0.191715	protein
168	Glyma10g36780.1	AT1G43170.1 ribosomal protein 1	209	44642	14	0.240559	0.125484	0.3274	0.231148	protein
169	Glyma10g38590.1	AT5G51820.1 phosphoglucomutase	198	68602	6	0.145243	0.0784273	0.106059	0.10991	glycolysis
170	Glyma10g39050.1	AT3G04840.1 Ribosomal protein S3Ae	411	29828	13	0.55374	0.465335	0.410403	0.476493	protein
171	Glyma10g39170.1	AT3G22640.1 cupin family protein	39	68392	13	0.031772	0.0784273	0.106059	0.0720861	development
172	Glyma10g40340.1	AT2G14740.1 vaculolar sorting receptor 3	262	71723	9	0.181554	0.162083	0.142949	0.162195	protein
173	Glyma10g40750.1	AT4G34200.1 D-3-phosphoglycerate dehydrogenase	322	62859	9	0.163399	0.24051	0.119893	0.174601	amino acid metabolism
174	Glyma10g41450.1	AT2G01140.1 Aldolase superfamily protein	169	42795	7	0.113471	0.130712	0.115282	0.119822	PS
175	Glyma10g42490.1	AT5G05010.1 clathrin adaptor complexes medium subunit family protein	95	58609	5	0.0363108	0.0941127	0.0368902	0.0557712	cell
176	Glyma10g44200.1	AT3G22630.1 20S proteasome beta subunit D1	108	22699	4	0.104394	0.120255	0.106059	0.110236	protein
177	Glyma10g44521.1	AT1G16970.1 KU70 homolog	48	11296	2	#VALUE!	#VALUE!	#VALUE!	#VALUE!	DNA
178	Glyma11g00810.1	AT4G14880.1 O-acetylserine (thiol) lyase (OAS-TL) isoform A1	145	34362	17	0.231481	0.266653	0.461127	0.319754	amino acid metabolism
179	Glyma11g00890.1	AT4G34670.1 Ribosomal protein S3Ae	190	29880	15	0.27687	0.193454	0.170617	0.213647	protein
180	Glyma11g04650.1	AT4G17830.1 Peptidase M20/M25/M40 family protein	94	48406	8	0.0453885	0.0522848	0.0461127	0.0479287	protein
181	Glyma11g09630.1	AT4G19210.1 RNAse l inhibitor protein 2	104	69193	3	0.031772	0.0365994	0.069169	0.0458468	RNA
182	Glyma11g10770.3	AT2G05990.1 NAD(P)-binding Rossmann-fold superfamily protein	57	41384	7	0.11801	0.0627418	0.0553352	0.0786957	lipid metabolism
183	Glyma11g12630.1	AT3G18820.1 RAB GTPase homolog G3F	139	23380	14	0.567357	0.653561	0.576409	0.599109	signalling
184	Glyma11g14950.1	AT3G12580.1 heat shock protein 70	364	71436	28	0.376725	0.433964	0.225952	0.345547	stress
185	Glyma11g14970.1	AT2G28790.1 Pathogenesis-related thaumatin superfamily protein	68	27270	2	0.0862382	0.0993412	0.0876141	0.0910645	stress
186	Glyma11g15900.1	AT3G45300.1 isovaleryl-CoA-dehydrogenase	33	45319	9	0.0499274	0.0575133	0.050724	0.0527216	amino acid metabolism
187	Glyma11g19070.1	AT5G22470.1 NAD+ ADP-ribosyltransferases;NAD+ ADP-ribosyltransferases	406	78902	47	0.15886	0.230053	0.161394	0.183436	protein
188	Glyma11g20180.1	AT2G28000.1 chaperonin-60alpha	318	63643	16	0.258715	0.182997	0.262842	0.234851	PS
189	Glyma11g20570.2	AT2G37190.1 Ribosomal protein L11 family protein	206	20996	13	0.94862	1.09275	0.447293	0.829556	protein
190	Glyma11g20630.1	AT5G60640.1 PDI-like 1-4	317	65129	10	0.113471	0.177768	0.156783	0.149341	redox
191	Glyma11g21480.1	AT5G12380.1 annexin 8	175	36103	14	0.31772	0.365994	0.322789	0.335501	cell
192	Glyma11g21530.1	AT3G54470.1 uridine 5\'-monophosphate synthase / UMP synthase (PYRE-F) (UMPS)	134	52080	6	0.0453885	0.0522848	0.0922254	0.0632996	nucleotide metabolism
193	Glyma11g27000.1	AT2G29960.1 cyclophilin 5	62	21987	2	0.108932	0.125484	0.11067	0.115029	cell
194	Glyma11g32754.1	AT3G02720.1 Class I glutamine amidotransferase-like superfamily protein	88	32945	3	0.0726216	0.0836558	0.0737803	0.0766859	not assigned
195	Glyma11g33160.1	AT5G17310.2 UDP-glucose pyrophosphorylase 2	411	52041	22	0.331336	0.470564	0.590243	0.464047	glycolysis
196	Glyma11g33480.1	AT5G37510.2 NADH-ubiquinone dehydrogenase, mitochondrial, putative	126	82146	8	0.190632	0.0993412	0.0553352	0.115103	mitochondrial electron transport / ATP synthesis
197	Glyma11g34980.1	AT5G05780.1 RP non-ATPase subunit 8A	84	34809	5	0.140704	0.0784273	0.069169	0.0961003	protein
198	Glyma11g35020.1	AT2G39990.1 eukaryotic translation initiation factor 2	139	31642	7	0.258715	0.58559	0.262842	0.369049	protein
199	Glyma11g36670.1	AT4G14030.1 selenium-binding protein 1	135	53507	7	0.0408497	0.162083	0.0415014	0.081478	metal handling
200	Glyma11g36760.1	AT1G05520.1 Sec23/Sec24 protein transport family protein	231	85500	7	0.0816993	0.0627418	0.0553352	0.0665921	protein
201	Glyma11g36840.1	AT1G05510.1 Protein of unknown function (DUF1264)	55	27277	9	0.0862382	0.0993412	0.0876141	0.0910645	not assigned
202	Glyma11g37360.1	AT3G04120.1 glyceraldehyde-3-phosphate dehydrogenase C subunit 1	290	37105	17	0.408497	0.935899	0.534907	0.626434	glycolysis
203	Glyma11g37630.1	AT1G24510.1 TCP-1/cpn60 chaperonin family protein	55	59679	8	0.0771605	0.0418279	0.0368902	0.0519595	protein
204	Glyma1246s00210.1	ATMG00070.1 NADH dehydrogenase subunit 9	134	22781	4	0.104394	0.120255	0.106059	0.110236	mitochondrial electron transport / ATP synthesis
205	Glyma12g02520.3	AT2G32240.1	112	153638	3	0.0136166	0.0156855	0.0276676	0.0189899	not assigned
206	Glyma12g02790.2	AT2G16600.1 rotamase CYP 3	277	25490	15	0.204248	0.392136	0.345845	0.314077	cell
207	Glyma12g06240.1	AT3G53990.1 Adenine nucleotide alpha hydrolases-like superfamily protein	170	17992	5	0.313181	0.156855	0.138338	0.202791	stress
208	Glyma12g09390.1	AT5G22470.1 NAD+ ADP-ribosyltransferases;NAD+ ADP-ribosyltransferases	700	92771	25	0.163399	0.188225	0.133727	0.161784	protein
209	Glyma12g09780.1	AT3G51680.1 NAD(P)-binding Rossmann-fold superfamily protein	108	28312	4	0.0816993	0.0941127	0.0830029	0.0862716	misc
210	Glyma12g10150.1	AT5G22060.1 DNAJ homologue 2	61	46899	9	0.0499274	0.0575133	0.050724	0.0527216	stress
211	Glyma12g17950.1	AT2G34250.1 SecY protein transport family protein	147	52487	2	0.0453885	0.0522848	0.0461127	0.0479287	protein
212	Glyma12g22340.1	AT5G35590.1 proteasome alpha subunit A1	54	27509	4	0.186093	0.214368	0.189062	0.196508	protein
213	Glyma12g28655.1	AT3G11730.1 Ras-related small GTP-binding family protein	130	22600	2	0.104394	0.120255	0.106059	0.110236	signalling
214	Glyma12g28670.1	AT1G09640.1 Translation elongation factor EF1B, gamma chain	258	47665	11	0.222404	0.256196	0.161394	0.213331	protein
215	Glyma12g29660.1	AT2G28470.1 beta-galactosidase 8	49	92918	4	0.0499274	0.0261424	0.0230563	0.0330421	misc
216	Glyma12g32000.1	AT2G05710.1 aconitase 3	271	107744	20	0.140704	0.162083	0.142949	0.148579	TCA / org transformation
217	Glyma13g04150.1	AT1G79690.1 nudix hydrolase homolog 3	79	73090	10	0.0635439	0.156855	0.0645578	0.0949854	nucleotide metabolism
218	Glyma13g04190.1	AT1G79690.1 nudix hydrolase homolog 3	71	13170	3	0.195171	0.224825	0.198285	0.206093	nucleotide metabolism
219	Glyma13g06040.1	AT3G29320.1 Glycosyl transferase, family 35	1326	110540	71	0.344953	0.397365	0.350457	0.364258	major CHO metabolism
220	Glyma13g06070.1	AT3G02080.1 Ribosomal protein S19e family protein	129	15926	7	0.649056	0.747673	0.373513	0.590081	protein
221	Glyma13g09260.1	AT1G43890.1 RAB GTPASE HOMOLOG B18	160	24229	7	0.0998548	0.115027	0.221341	0.145407	signalling
222	Glyma13g18730.1	AT2G20420.1 ATP citrate lyase (ACL) family protein	243	45654	9	0.167938	0.120255	0.106059	0.131417	TCA / org transformation
223	Glyma13g19331.1	AT5G02500.1 heat shock cognate protein 70-1	290	69568	31	0.331336	0.324166	0.235175	0.296892	stress
224	Glyma13g19930.1	AT3G09630.1 Ribosomal protein L4/L1 family	150	44691	15	0.240559	0.125484	0.175228	0.180424	protein
225	Glyma13g20680.1	AT5G03340.1 ATPase, AAA-type, CDC48 protein	1006	90626	50	0.785221	0.632647	0.733192	0.71702	cell
226	Glyma13g23980.1	AT1G29040.1	368	14170	14	0.426652	0.491478	0.433459	0.45053	not assigned
227	Glyma13g26990.1	AT5G12380.1 annexin 8	166	35744	7	0.140704	0.256196	0.225952	0.207617	cell
228	Glyma13g27810.1	AT3G23940.1 dehydratase family	101	64644	10	0.113471	0.0418279	0.0368902	0.0640631	not assigned
229	Glyma13g29550.1	AT5G45690.1 Protein of unknown function (DUF1264)	35	27847	3	0.0862382	0.0993412	0.0876141	0.0910645	not assigned
230	Glyma13g30490.1	AT5G54960.1 pyruvate decarboxylase-2	90	64169	4	0.0726216	0.0836558	0.0368902	0.0643892	fermentation
231	Glyma13g31500.1	AT2G20760.1 Clathrin light chain protein	35	34559	2	0.0680828	0.0784273	0.069169	0.071893	not assigned
232	Glyma13g32790.1	AT5G09590.1 mitochondrial HSO70 2	341	72555	14	0.136166	0.156855	0.17984	0.15762	stress
233	Glyma13g33190.2	AT5G64350.1 FK506-binding protein 12	130	12146	3	0.213326	0.245739	0.21673	0.225265	protein
234	Glyma13g35100.2	AT5G53870.1 early nodulin-like protein 1	247	59871	13	0.172476	0.141169	0.124504	0.14605	misc
235	Glyma13g41120.2	AT3G55440.1 triosephosphate isomerase	222	24818	7	0.0953159	0.402593	0.212118	0.236676	glycolysis
236	Glyma13g42310.1	AT1G55020.1 lipoxygenase 1	352	97499	42	0.186093	0.146398	0.156783	0.163091	hormone metabolism
237	Glyma13g44020.1	AT1G52690.1 Late embryogenesis abundant protein (LEA) family protein	109	15145	3	0.167938	0.193454	0.170617	0.177336	development
238	Glyma14g00720.1	AT4G12730.1 FASCICLIN-like arabinogalactan 2	71	47967	2	0.0998548	0.115027	0.0461127	0.086998	cell wall
239	Glyma14g00760.1	AT5G47720.2 Thiolase family protein	299	41930	14	0.263253	0.303252	0.350457	0.305654	amino acid metabolism
240	Glyma14g01290.1	AT5G48300.1 ADP glucose pyrophosphorylase 1	337	55495	18	0.376725	0.282338	0.382735	0.347266	major CHO metabolism
241	Glyma14g24860.1	AT1G77120.1 alcohol dehydrogenase 1	224	41152	17	0.267792	0.407822	0.461127	0.378914	fermentation
242	Glyma14g38860.1	AT5G17380.1 Thiamine pyrophosphate dependent pyruvate decarboxylase family protein	124	60971	9	0.122549	0.141169	0.124504	0.129407	fermentation
243	Glyma15g01000.1	AT1G15330.1 Cystathionine beta-synthase (CBS) protein	73	45623	10	0.0499274	0.0575133	0.106059	0.0711666	not assigned
244	Glyma15g03030.1	AT1G55020.1 lipoxygenase 1	570	97107	52	0.254176	0.250967	0.295121	0.266755	hormone metabolism
245	Glyma15g07400.1	AT4G21580.1 oxidoreductase, zinc-binding dehydrogenase family protein	129	34801	2	0.0680828	0.0784273	0.069169	0.071893	misc
246	Glyma15g07910.4	AT4G04955.1 allantoinase	130	56895	4	0.131627	0.0941127	0.0830029	0.102914	nucleotide metabolism
247	Glyma15g09350.1	AT5G01410.1 Aldolase-type TIM barrel family protein	214	33499	8	0.240559	0.27711	0.244397	0.254022	Co-factor and vitamine metabolism
248	Glyma15g11910.1	AT4G04020.1 fibrillin	45	33332	3	0.0680828	0.0784273	0.069169	0.071893	cell
249	Glyma15g15480.1	AT4G16143.1 importin alpha isoform 2	199	59163	11	0.172476	0.198682	0.230563	0.200574	protein
250	Glyma15g19670.1	AT1G54100.1 aldehyde dehydrogenase 7B4	488	54798	14	0.313181	0.219596	0.25362	0.262132	fermentation
251	Glyma16g00410.1	AT5G49910.1 chloroplast heat shock protein 70-2	276	73880	14	0.213326	0.245739	0.0968367	0.185301	stress
252	Glyma16g03170.1	AT5G39740.1 ribosomal protein L5 B	97	34045	6	0.145243	0.167312	0.147561	0.153372	protein
253	Glyma16g04180.1	AT2G21720.1 Plant protein of unknown function (DUF639)	141	76084	8	0.0590051	0.0679703	0.0599465	0.0623073	not assigned
254	Glyma16g04340.1	AT5G04885.1 Glycosyl hydrolase family protein	47	70281	2	0.031772	0.0365994	0.0322789	0.0335501	misc
255	Glyma16g04420.1	AT5G19780.1 tubulin alpha-5	150	49681	18	0.281409	0.245739	0.359679	0.295609	cell
256	Glyma16g05240.1	AT5G13980.1 Glycosyl hydrolase family 38 protein	153	117546	10	0.0181554	0.0209139	0.0184451	0.0191715	misc
257	Glyma16g10700.1	AT5G59240.1 Ribosomal protein S8e family protein	361	24909	14	0.517429	0.402593	0.525685	0.481902	protein
258	Glyma16g10730.1	AT3G25230.1 rotamase FKBP 1	119	64048	12	0.0726216	0.0418279	0.0737803	0.0627433	protein
259	Glyma16g23580.1	AT5G66140.1 proteasome alpha subunit D2	148	27290	4	0.190632	0.219596	0.313566	0.241265	protein
260	Glyma16g26920.1	AT3G03960.1 TCP-1/cpn60 chaperonin family protein	154	58948	12	0.0816993	0.146398	0.0830029	0.1037	protein
261	Glyma16g27030.1	AT5G19770.1 tubulin alpha-3	101	50156	12	0.149782	0.109798	0.152172	0.137251	cell
262	Glyma16g30190.1	AT4G20850.1 tripeptidyl peptidase ii	409	148773	18	0.0771605	0.109798	0.0968367	0.0945984	protein
263	Glyma16g31873.1	AT3G48890.1 membrane-associated progesterone binding protein 3	78	24237	3	0.0998548	0.115027	0.101448	0.105443	redox
264	Glyma17g00470.5	AT1G09640.1 Translation elongation factor EF1B, gamma chain	283	47941	13	0.15886	0.256196	0.161394	0.19215	protein
265	Glyma17g04210.1	AT3G17240.1 lipoamide dehydrogenase 2	90	53197	65	0.0907771	0.10457	0.0922254	0.0958574	TCA / org transformation
266	Glyma17g07380.1	AT5G57655.2 xylose isomerase family protein	178	54575	14	0.0862382	0.0993412	0.0415014	0.0756936	minor CHO metabolism
267	Glyma17g08020.1	AT1G16030.1 heat shock protein 70B	885	71220	49	0.562818	0.815644	0.571797	0.650086	stress
268	Glyma17g08030.1	AT5G57870.2 MIF4G domain-containing protein / MA3 domain-containing protein	130	87321	8	0.0544662	0.0313709	0.0276676	0.0378349	protein
269	Glyma17g11820.1	AT5G20280.1 sucrose phosphate synthase 1F	157	118687	17	0.0816993	0.0418279	0.0599465	0.0611579	major CHO metabolism
270	Glyma17g15820.1	AT4G17050.1 ureidoglycine aminohydrolase	51	33132	6	0.0680828	0.0784273	0.069169	0.071893	RNA
271	Glyma17g26810.1	AT2G25490.1 EIN3-binding F box protein 1	50	30046	4	0.0771605	0.0888842	0.0783916	0.0814788	protein
272	Glyma18g00590.1	AT4G14030.1 selenium-binding protein 1	64	53799	5	0.0408497	0.156855	0.0415014	0.0797352	metal handling
273	Glyma18g00670.1	AT1G05520.1 Sec23/Sec24 protein transport family protein	187	85272	3	0.0544662	0.0627418	0.0553352	0.0575144	protein
274	Glyma18g02960.1	AT3G11130.1 Clathrin, heavy chain	299	194000	22	0.0862382	0.0522848	0.101448	0.0799903	cell
275	Glyma18g04660.1	AT5G16570.1 glutamine synthetase 1;4	30	39288	4	0.0590051	0.0679703	0.0599465	0.0623073	N-metabolism
276	Glyma18g05220.1	AT3G02720.1 Class I glutamine amidotransferase-like superfamily protein	229	41771	5	0.186093	0.135941	0.119893	0.147309	not assigned
277	Glyma18g07030.1	AT2G29960.1 cyclophilin 5	92	21997	2	0.108932	0.125484	0.11067	0.115029	cell
278	Glyma18g10170.2	AT2G30050.1 transducin family protein / WD-40 repeat family protein	57	32924	4	0.149782	0.0836558	0.0737803	0.102406	protein
279	Glyma18g26190.1	AT5G10360.1 Ribosomal protein S6e	252	28243	4	0.181554	0.209139	0.184451	0.191715	protein
280	Glyma18g43460.1	AT5G54960.1 pyruvate decarboxylase-2	49	66371	4	0.0680828	0.125484	0.0322789	0.0752818	fermentation
281	Glyma19g00870.1	AT5G08570.1 Pyruvate kinase family protein	410	55893	27	0.526507	0.428736	0.534907	0.496717	glycolysis
282	Glyma19g02031.1	AT5G42740.1 Sugar isomerase (SIS) family protein	64	62891	6	0.0726216	0.0836558	0.0368902	0.0643892	glycolysis
283	Glyma19g03490.1	AT3G29320.1 Glycosyl transferase, family 35	811	110842	55	0.27687	0.282338	0.313566	0.290925	major CHO metabolism
284	Glyma19g22730.1	AT2G24200.1 Cytosol aminopeptidase family protein	198	61196	6	0.0363108	0.0418279	0.0783916	0.0521768	protein
285	Glyma19g24250.3	AT5G40760.1 glucose-6-phosphate dehydrogenase 6	171	59578	13	0.281409	0.256196	0.285899	0.274501	OPP
286	Glyma19g29180.3	AT5G17920.1 Cobalamin-independent synthase family protein	689	84390	32	0.344953	0.397365	0.350457	0.364258	amino acid metabolism
287	Glyma19g30450.1	AT3G10740.1 alpha-L-arabinofuranosidase 1	174	74470	9	0.0635439	0.0731988	0.0645578	0.0671002	cell wall
288	Glyma19g30540.1	AT3G12390.1 Nascent polypeptide-associated complex (NAC), alpha subunit family protein	326	21985	8	0.108932	0.125484	0.419626	0.218014	protein
289	Glyma19g36990.2	AT2G21170.1 triosephosphate isomerase	219	33341	10	0.240559	0.402593	0.627133	0.423428	PS
290	Glyma19g37520.1	AT2G36530.1 Enolase	891	47929	27	0.372186	0.528077	0.465738	0.455334	glycolysis
291	Glyma19g40550.1	AT4G01970.1 stachyose synthase	191	96495	8	0.0726216	0.0836558	0.0737803	0.0766859	minor CHO metabolism
292	Glyma19g40930.3	AT3G62120.1 Class II aaRS and biotin synthetases superfamily protein	460	59042	19	0.413036	0.324166	0.493406	0.410203	protein
293	Glyma19g41400.3	AT3G07100.1 Sec23/Sec24 protein transport family protein	146	113250	9	0.0181554	0.0209139	0.0184451	0.0191715	protein
294	Glyma19g42020.1	AT3G05600.1 alpha/beta-Hydrolases superfamily protein	44	36204	4	0.0635439	0.0731988	0.0645578	0.0671002	misc
295	Glyma19g43230.1	AT3G04880.1 DNA-damage-repair/toleration protein (DRT102)	95	33078	4	0.0680828	0.0784273	0.152172	0.0995607	DNA
296	Glyma20g03250.2	AT3G29320.1 Glycosyl transferase, family 35	411	112421	23	0.0862382	0.0993412	0.0876141	0.0910645	major CHO metabolism
297	Glyma20g24330.1	AT4G32640.1 Sec23/Sec24 protein transport family protein	108	118782	8	0.0363108	0.0209139	0.0368902	0.0313716	protein
298	Glyma20g25920.1	AT5G08680.1 ATP synthase alpha/beta family protein	1103	59923	44	0.826071	0.637875	0.737803	0.733917	mitochondrial electron transport / ATP synthesis
299	Glyma20g28550.1	AT3G22490.1 Seed maturation protein	238	26156	6	0.0907771	0.10457	0.0922254	0.0958574	development
300	Glyma20g29190.1	AT5G62180.1 carboxyesterase 20	59	37415	4	0.0635439	0.0731988	0.0645578	0.0671002	not assigned
301	Glyma20g30360.1	AT4G28000.1 P-loop containing nucleoside triphosphate hydrolases superfamily protein	181	92768	12	0.0499274	0.0575133	0.0783916	0.0619441	protein
302	Glyma20g33060.1	AT3G52990.1 Pyruvate kinase family protein	79	58283	16	0.177015	0.146398	0.235175	0.186196	glycolysis
303	Glyma20g33910.1	AT3G23990.1 heat shock protein 60	204	61553	17	0.0771605	0.0418279	0.21673	0.111906	protein
304	Glyma20g37670.1	AT1G54870.1 NAD(P)-binding Rossmann-fold superfamily protein	302	32054	16	0.254176	0.575133	0.50724	0.445516	misc
305	Glyma20g38740.1	AT1G50480.1 10-formyltetrahydrofolate synthetase	497	67965	27	0.344953	0.219596	0.152172	0.238907	C1-metabolism
a, Accession number, according to the Phytozome database.
b, M.P., number of matched peptide, the proteins with >1 matched peptides were considered.
c, Mol (%), protein abundance calculated from emPAI.
d, Function, functional bin code using classification by MapMan bin.
