# Supplementary material for: Datasets of mung bean proteins and metabolites from four different cultivars
Source: Data Brief. 2017 Jul 4;13:703–6. doi: 10.1016/j.dib.2017.06.051 (PMC5510489; doi:10.1016/j.dib.2017.06.051)
Supplement: Supplementary file 11 — Supplementary material [file mmc11.xlsx]

## Sheet: result
Supplemental Table 7. Proteins identified in flesh of Thailand.
No.	Accession	Description	Score	Mass	M.P.b	mol%c				Functiond
						R1	R2	R3	Average
1	Glyma01g03610.1	AT2G46290.1 Transducin/WD40 repeat-like superfamily protein	95	36007	4	0.14806	0.346141	0.0736183	0.189273	protein
2	Glyma01g07930.1	AT3G08900.1 reversibly glycosylated polypeptide 3	71	42254	9	0.197414	0.123622	0.0631014	0.128046	cell wall
3	Glyma01g20460.1	AT1G68560.1 alpha-xylosidase 1	66	103561	3	0.0246767	0.0247243	0.0262923	0.0252311	misc
4	Glyma01g24931.1	AT2G37770.2 NAD(P)-linked oxidoreductase superfamily protein	154	35024	6	0.246767	0.153291	0.163012	0.18769	minor CHO metabolism
5	Glyma01g29410.1	AT5G58590.1 RAN binding protein 1	156	25800	2	0.0987069	0.0988973	0.105169	0.100924	signalling
6	Glyma01g30670.1	AT5G01300.1 PEBP (phosphatidylethanolamine-binding protein) family protein	40	18556	1	0.143125	0.143401	0.152495	0.14634	not assigned
7	Glyma01g31360.1	AT3G22110.1 20S proteasome alpha subunit C1	147	27465	3	0.0937716	0.0939524	0.0999106	0.0958782	protein
8	Glyma01g36750.1	AT4G35830.1 aconitase 1	200	99030	13	0.133254	0.103842	0.110428	0.115841	TCA / org transformation
9	Glyma01g41660.1	AT1G09620.1 ATP binding;leucine-tRNA ligases;aminoacyl-tRNA ligases;nucleotide binding;ATP binding;aminoacyl-tRNA ligases	71	127228	4	0.0197414	0.0395589	0.0420676	0.0337893	protein
10	Glyma01g43540.1	AT4G10960.1 UDP-D-glucose/UDP-D-galactose 4-epimerase 5	350	43236	19	0.463923	0.360975	0.609981	0.478293	cell wall
11	Glyma02g00490.1	AT1G77940.1 Ribosomal protein L7Ae/L30e/S12e/Gadd45 family protein	93	12107	6	0.231961	0.232409	0.609981	0.358117	protein
12	Glyma02g00810.1	AT5G43330.1 Lactate/malate dehydrogenase family protein	429	35787	18	0.345474	0.346141	0.368092	0.353236	TCA / org transformation
13	Glyma02g01700.1	AT3G14290.1 20S proteasome alpha subunit E2	163	26149	9	0.0987069	0.0988973	0.378609	0.192071	protein
14	Glyma02g07420.1	AT3G61110.1 ribosomal protein S27	36	9950	4	0.291185	0.756564	0.310249	0.452666	protein
15	Glyma02g08180.1	AT3G24170.1 glutathione-disulfide reductase	128	54309	6	0.0444181	0.0445038	0.0473261	0.045416	redox
16	Glyma02g08690.1	AT4G09800.1 S18 ribosomal protein	115	17659	6	0.35041	0.351085	0.37335	0.358282	protein
17	Glyma02g09370.1	AT3G57490.1 Ribosomal protein S5 family protein	294	30441	15	0.296121	0.18296	0.81506	0.43138	protein
18	Glyma02g13790.1	AT2G04030.1 Chaperone protein htpG family protein	236	90435	7	0.118448	0.0840627	0.157754	0.120088	stress
19	Glyma02g35780.1	AT5G06290.1 2-cysteine peroxiredoxin B	244	28665	6	0.315862	0.316471	0.20508	0.279138	redox
20	Glyma02g36070.1	AT5G04800.1 Ribosomal S17 family protein	89	15898	3	0.167802	0.168125	0.178787	0.171572	protein
21	Glyma02g36700.1	AT1G16030.1 heat shock protein 70B	1093	71981	48	0.602112	0.677446	0.641531	0.640363	stress
22	Glyma02g38160.3	AT5G26780.1 serine hydroxymethyltransferase 2	103	57077	5	0.0444181	0.0445038	0.0473261	0.045416	C1-metabolism
23	Glyma02g38730.1	AT2G36460.1 Aldolase superfamily protein	440	38469	12	0.42444	0.425258	0.336541	0.395413	glycolysis
24	Glyma02g40806.1	AT5G17310.2 UDP-glucose pyrophosphorylase 2	559	55487	29	0.488599	0.410424	0.436452	0.445158	glycolysis
25	Glyma02g41120.1	AT5G37600.1 glutamine synthase clone R1	125	39473	4	0.217155	0.133511	0.0683599	0.139676	N-metabolism
26	Glyma02g43460.1	AT1G04980.1 PDI-like 2-2	186	48197	17	0.108578	0.17307	0.184046	0.155231	redox
27	Glyma02g43930.1	AT5G06600.1 ubiquitin-specific protease 12	95	131590	15	0.0789656	0.0197795	0.0420676	0.0469375	protein
28	Glyma02g44080.1	AT3G11830.1 TCP-1/cpn60 chaperonin family protein	104	60747	19	0.0394828	0.0840627	0.141978	0.0885079	protein
29	Glyma02g44460.1	AT5G12110.1 Glutathione S-transferase, C-terminal-like;Translation elongation factor EF1B/ribosomal protein S6	264	24375	20	0.577436	0.390644	0.415418	0.461166	protein
30	Glyma02g46860.3	AT5G40580.1 20S proteasome beta subunit PBB2	64	21639	2	0.118448	0.118677	0.126203	0.121109	protein
31	Glyma02g47210.1	AT5G56000.1 HEAT SHOCK PROTEIN 81.4	520	80564	31	0.399763	0.400534	0.27344	0.357912	stress
32	Glyma02g47460.1	AT5G48300.1 ADP glucose pyrophosphorylase 1	213	56711	16	0.473793	0.474707	0.27344	0.407313	major CHO metabolism
33	Glyma03g00470.1	AT5G27640.1 translation initiation factor 3B1	62	82922	14	0.0592242	0.0296692	0.0631014	0.0506649	protein
34	Glyma03g16510.1	AT3G53990.1 Adenine nucleotide alpha hydrolases-like superfamily protein	57	18724	4	0.143125	0.143401	0.341799	0.209442	stress
35	Glyma03g23890.1	AT5G16990.1 Zinc-binding dehydrogenase family protein	135	38068	10	0.227026	0.227464	0.0683599	0.174283	misc
36	Glyma03g29801.1	AT3G45030.1 Ribosomal protein S10p/S20e family protein	93	9612	8	0.305992	0.306582	0.326024	0.312866	protein
37	Glyma03g30720.1	AT4G02930.1 GTP binding Elongation factor Tu family protein	192	49456	7	0.167802	0.168125	0.110428	0.148785	protein
38	Glyma03g32380.1	AT1G04480.1 Ribosomal protein L14p/L23e family protein	104	15174	12	1.20422	1.20655	0.452227	0.954333	protein
39	Glyma03g32590.1	AT5G43940.1 GroES-like zinc-binding dehydrogenase family protein	473	41170	13	0.291185	0.207684	0.220855	0.239908	misc
40	Glyma03g32800.1	AT4G29040.1 regulatory particle AAA-ATPase 2A	404	49717	17	0.103642	0.232409	0.247147	0.194399	protein
41	Glyma03g32850.1	AT5G02500.1 heat shock cognate protein 70-1	541	71830	24	0.345474	0.346141	0.567913	0.419843	stress
42	Glyma03g33530.1	AT5G02960.1 Ribosomal protein S12/S23 family protein	124	15834	2	0.167802	0.168125	0.425935	0.253954	protein
43	Glyma03g33830.1	AT5G11880.1 Pyridoxal-dependent decarboxylase family protein	37	54538	6	0.14806	0.148346	0.0999106	0.132106	amino acid metabolism
44	Glyma03g36420.1	AT3G10090.1 Nucleic acid-binding, OB-fold-like protein	35	7652	2	0.404698	0.405479	0.431193	0.41379	protein
45	Glyma03g37441.1	AT4G02280.1 sucrose synthase 3	101	92590	11	0.0542888	0.0543935	0.0262923	0.0449915	major CHO metabolism
46	Glyma03g39870.1	AT1G54870.1 NAD(P)-binding Rossmann-fold superfamily protein	194	33054	15	0.266509	0.267023	0.283956	0.272496	misc
47	Glyma03g40110.1	AT3G52580.1 Ribosomal protein S11 family protein	117	16342	6	0.681078	0.682391	0.410159	0.59121	protein
48	Glyma03g40280.1	AT1G08830.1 copper/zinc superoxide dismutase 1	81	15341	9	0.177672	0.178015	0.189304	0.181664	redox
49	Glyma03g42370.1	AT1G53750.1 regulatory particle triple-A 1A	224	48230	16	0.399763	0.400534	0.336541	0.378946	protein
50	Glyma04g01270.1	AT2G21580.1 Ribosomal protein S25 family protein	172	11976	6	0.236897	1.09776	0.620497	0.651718	protein
51	Glyma04g01920.1	AT4G35090.1 catalase 2	119	57043	7	0.0888362	0.0890076	0.0473261	0.0750566	redox
52	Glyma04g02610.1	AT1G75780.1 tubulin beta-1 chain	359	51219	22	0.291185	0.54888	0.583688	0.474585	cell
53	Glyma04g03260.2	AT1G27680.1 ADPGLC-PPase large subunit	83	59448	5	0.0839009	0.133511	0.0420676	0.0864933	major CHO metabolism
54	Glyma04g03490.1	AT5G42740.1 Sugar isomerase (SIS) family protein	91	62788	6	0.0789656	0.0395589	0.0841352	0.0675532	glycolysis
55	Glyma04g05620.5	AT4G33090.1 aminopeptidase M1	119	102440	7	0.0740302	0.103842	0.0788768	0.0855831	protein
56	Glyma04g07350.1	AT5G55190.1 RAN GTPase 3	57	25505	5	0.222091	0.222519	0.394384	0.279664	signalling
57	Glyma04g08280.1	AT1G29150.1 non-ATPase subunit 9	133	47137	5	0.108578	0.108787	0.115686	0.111017	protein
58	Glyma04g08560.1	AT5G11520.1 aspartate aminotransferase 3	406	45452	14	0.340539	0.257133	0.362833	0.320168	amino acid metabolism
59	Glyma04g09740.1	AT1G09750.1 Eukaryotic aspartyl protease family protein	70	47753	2	0.0542888	0.0543935	0.057843	0.0555084	RNA
60	Glyma04g16660.1	AT3G02080.1 Ribosomal protein S19e family protein	146	16051	9	0.690949	0.692281	0.415418	0.599549	protein
61	Glyma04g30350.1	AT5G17920.1 Cobalamin-independent synthase family protein	527	89065	24	0.266509	0.306582	0.326024	0.299705	amino acid metabolism
62	Glyma04g35950.1	AT5G03340.1 ATPase, AAA-type, CDC48 protein	641	91567	31	0.340539	0.385699	0.410159	0.378799	cell
63	Glyma04g36860.1	AT1G13440.1 glyceraldehyde-3-phosphate dehydrogenase C2	970	36861	43	0.449117	0.449983	1.15686	0.68532	glycolysis
64	Glyma04g37030.4	AT3G26340.1 N-terminal nucleophile aminohydrolases (Ntn hydrolases) superfamily protein	257	29420	7	0.449117	0.306582	0.326024	0.360574	protein
65	Glyma04g37620.1	AT5G50870.1 ubiquitin-conjugating enzyme 27	88	21278	2	0.123384	0.123622	0.131461	0.126156	protein
66	Glyma04g39930.1	AT3G10920.1 manganese superoxide dismutase 1	169	26531	10	0.35041	0.212629	0.105169	0.222736	redox
67	Glyma04g41010.3	AT5G53560.1 cytochrome B5 isoform E	89	14234	6	0.192479	0.19285	0.20508	0.196803	redox
68	Glyma05g01010.1	AT3G47520.1 malate dehydrogenase	459	43907	19	0.266509	0.35603	0.483778	0.368772	TCA / org transformation
69	Glyma05g01770.1	AT1G74920.1 aldehyde dehydrogenase 10A8	61	53523	5	0.152996	0.0988973	0.105169	0.119021	secondary metabolism
70	Glyma05g03010.1	AT5G63310.1 nucleoside diphosphate kinase 2	78	25229	2	0.103642	0.103842	0.110428	0.105971	nucleotide metabolism
71	Glyma05g06420.1	AT1G13440.1 glyceraldehyde-3-phosphate dehydrogenase C2	153	36611	9	0.14806	0.148346	0.252406	0.182937	glycolysis
72	Glyma05g09290.2	AT3G12110.1 actin-11	784	41938	31	0.878492	0.880186	0.936005	0.898227	cell
73	Glyma05g14330.1	AT2G27020.1 20S proteasome alpha subunit G1	132	29243	4	0.187543	0.187905	0.199821	0.191756	protein
74	Glyma05g18393.1	AT2G07698.1 ATPase, F1 complex, alpha subunit protein	85	29900	4	0.0839009	0.0840627	0.0893937	0.0857858	mitochondrial electron transport / ATP synthesis
75	Glyma05g23230.1	AT1G04820.1 tubulin alpha-4 chain	269	50251	15	0.301056	0.227464	0.320766	0.283095	cell
76	Glyma05g28490.1	AT4G13930.1 serine hydroxymethyltransferase 4	318	52142	15	0.28625	0.360975	0.231372	0.292866	C1-metabolism
77	Glyma05g29000.1	AT5G19780.1 tubulin alpha-5	297	50258	20	0.380022	0.380755	0.599464	0.453413	cell
78	Glyma05g29870.1	AT3G20050.1 T-complex protein 1 alpha subunit	168	59255	12	0.187543	0.0395589	0.262923	0.163342	protein
79	Glyma05g30140.1	AT3G59920.1 RAB GDP dissociation inhibitor 2	35	50029	8	0.103642	0.0494486	0.110428	0.0878395	signalling
80	Glyma05g32130.1	AT4G39330.1 cinnamyl alcohol dehydrogenase 9	54	39375	8	0.0641595	0.0642832	0.141978	0.0901403	secondary metabolism
81	Glyma05g33320.1	AT5G07350.1 TUDOR-SN protein 1	196	108910	17	0.123384	0.148346	0.131461	0.134397	RNA
82	Glyma05g34070.1	AT3G18130.1 receptor for activated C kinase 1C	547	36040	23	0.458987	0.598329	0.799285	0.618867	protein
83	Glyma05g34190.1	AT3G18190.1 TCP-1/cpn60 chaperonin family protein	256	57917	13	0.315862	0.19285	0.147237	0.21865	protein
84	Glyma05g34350.1	AT5G18380.1 Ribosomal protein S5 domain 2-like superfamily protein	98	17846	11	0.597177	0.341196	0.636273	0.524882	protein
85	Glyma05g34790.1	AT1G70730.1 Phosphoglucomutase/phosphomannomutase family protein	440	63702	13	0.227026	0.341196	0.241889	0.270037	glycolysis
86	Glyma05g34900.1	AT4G24830.1 arginosuccinate synthase family	292	53427	15	0.276379	0.212629	0.226113	0.238374	amino acid metabolism
87	Glyma06g05650.1	AT4G33090.1 aminopeptidase M1	118	99323	6	0.0493535	0.0791178	0.0525845	0.0603519	protein
88	Glyma06g12090.1	AT1G77510.1 PDI-like 1-2	211	56365	25	0.325733	0.197795	0.278698	0.267408	redox
89	Glyma06g14330.1	AT1G33140.1 Ribosomal protein L6 family	235	21786	13	0.686013	0.267023	0.483778	0.478938	protein
90	Glyma06g15140.1	AT5G64860.1 disproportionating enzyme	145	64289	14	0.172737	0.123622	0.131461	0.142607	major CHO metabolism
91	Glyma06g24520.2	AT2G47470.1 thioredoxin family protein	100	32828	7	0.167802	0.168125	0.283956	0.206628	redox
92	Glyma06g44510.1	AT4G28390.1 ADP/ATP carrier 3	241	39799	20	0.404698	0.212629	0.431193	0.349507	transport
93	Glyma07g00420.1	AT5G19990.1 regulatory particle triple-A ATPase 6A	257	47230	22	0.246767	0.17307	0.184046	0.201294	protein
94	Glyma07g00430.1	AT1G78900.1 vacuolar ATP synthase subunit A	131	69021	20	0.202349	0.158236	0.16827	0.176285	transport
95	Glyma07g00950.1	AT1G54270.1 eif4a-2	213	46959	17	0.246767	0.326361	0.189304	0.254144	protein
96	Glyma07g01720.1	AT1G51980.1 Insulinase (Peptidase family M16) protein	39	54535	4	0.14806	0.0445038	0.0473261	0.0799634	protein
97	Glyma07g09240.1	AT1G65980.1 thioredoxin-dependent peroxidase 1	63	17469	4	0.355345	0.35603	0.378609	0.363328	redox
98	Glyma07g18500.1	AT3G51800.3 metallopeptidase M24 family protein	70	43723	4	0.118448	0.118677	0.20508	0.147402	protein
99	Glyma07g19170.1	AT3G22110.1 20S proteasome alpha subunit C1	194	27487	7	0.202349	0.336251	0.357575	0.298725	protein
100	Glyma07g20400.1	AT1G20950.1 Phosphofructokinase family protein	416	68078	17	0.157931	0.158236	0.120944	0.145704	glycolysis
101	Glyma07g30460.1	AT4G33680.1 Pyridoxal phosphate (PLP)-dependent transferases superfamily protein	101	50343	7	0.162866	0.227464	0.173529	0.187953	amino acid metabolism
102	Glyma07g37030.1	AT4G16160.2 Mitochondrial import inner membrane translocase subunit Tim17/Tim22/Tim23 family protein	670	19067	24	0.13819	0.138456	0.147237	0.141294	protein
103	Glyma07g38790.1	AT1G54870.1 NAD(P)-binding Rossmann-fold superfamily protein	145	32097	15	0.167802	0.400534	0.425935	0.331424	misc
104	Glyma07g39240.1	AT1G62290.1 Saposin-like aspartyl protease family protein	138	56447	6	0.0444181	0.0445038	0.0946522	0.0611914	protein
105	Glyma08g02930.1	AT5G53480.1 ARM repeat superfamily protein	117	97229	4	0.0246767	0.0247243	0.0262923	0.0252311	protein
106	Glyma08g02940.1	AT5G42020.1 Heat shock protein 70 (Hsp 70) family protein	489	73660	26	0.449117	0.449983	0.299732	0.39961	stress
107	Glyma08g02960.1	AT5G42020.1 Heat shock protein 70 (Hsp 70) family protein	771	78353	42	0.414569	0.415369	0.331283	0.387073	stress
108	Glyma08g03690.2	AT5G56030.2 heat shock protein 81-2	138	69143	13	0.113513	0.074173	0.120944	0.102877	stress
109	Glyma08g05350.1	AT2G32730.1 26S proteasome regulatory complex, non-ATPase subcomplex, Rpn2/Psmd1 subunit	259	109922	14	0.14806	0.0692281	0.0999106	0.105733	protein
110	Glyma08g07950.1	AT5G64570.1 beta-D-xylosidase 4	37	83596	5	0.0296121	0.0296692	0.0315507	0.0302773	cell wall
111	Glyma08g09200.3	AT1G74270.1 Ribosomal protein L35Ae family protein	79	12875	3	0.528082	0.529101	0.231372	0.429518	protein
112	Glyma08g11480.1	AT4G13940.1 S-adenosyl-L-homocysteine hydrolase	153	53821	8	0.14806	0.148346	0.157754	0.151387	amino acid metabolism
113	Glyma08g16770.1	AT2G44350.1 Citrate synthase family protein	49	52597	5	0.0444181	0.0445038	0.0473261	0.045416	TCA / org transformation
114	Glyma08g17600.1	AT1G79550.1 phosphoglycerate kinase	329	42366	17	0.370151	0.370865	0.394384	0.378467	glycolysis
115	Glyma08g17810.6	AT1G16470.1 proteasome subunit PAB1	167	25562	10	0.370151	0.222519	0.23663	0.276433	protein
116	Glyma08g18110.1	AT1G56070.1 Ribosomal protein S5/Elongation factor G/III/V family protein	639	94952	41	0.281315	0.36592	0.347058	0.331431	protein
117	Glyma08g18240.1	AT1G04170.1 eukaryotic translation initiation factor 2 gamma subunit	43	51420	7	0.157931	0.222519	0.0525845	0.144345	protein
118	Glyma08g19420.3	AT3G12110.1 actin-11	677	41767	30	0.483664	0.603274	0.515328	0.534089	cell
119	Glyma08g23910.2	AT5G57330.1 Galactose mutarotase-like superfamily protein	74	36323	2	0.0690949	0.0692281	0.0736183	0.0706471	minor CHO metabolism
120	Glyma08g39110.1	AT1G10760.1 Pyruvate phosphate dikinase, PEP/pyruvate binding domain	467	164230	29	0.167802	0.113732	0.0999106	0.127148	major CHO metabolism
121	Glyma08g39510.2	AT5G14740.2 carbonic anhydrase 2	43	28532	3	0.0888362	0.0890076	0.0946522	0.090832	TCA / org transformation
122	Glyma08g44590.1	AT5G56000.1 HEAT SHOCK PROTEIN 81.4	500	80419	36	0.399763	0.301637	0.226113	0.309171	stress
123	Glyma08g45120.2	AT2G29570.1 proliferating cell nuclear antigen 2	56	37076	9	0.0690949	0.0692281	0.0736183	0.0706471	RNA
124	Glyma08g47890.1	AT1G29880.1 glycyl-tRNA synthetase / glycine--tRNA ligase	100	81691	10	0.0937716	0.168125	0.0315507	0.0978159	protein
125	Glyma08g47920.1	AT3G02530.1 TCP-1/cpn60 chaperonin family protein	179	59314	9	0.187543	0.187905	0.141978	0.172475	protein
126	Glyma09g01950.1	AT4G17170.1 RAB GTPase homolog B1C	225	23361	7	0.414569	0.247243	0.44171	0.367841	signalling
127	Glyma09g02760.1	AT1G23410.1 Ribosomal protein S27a / Ubiquitin family protein	192	17943	9	0.340539	0.341196	0.362833	0.348189	protein
128	Glyma09g02870.1	AT1G30580.1 GTP binding	35	44839	3	0.118448	0.187905	0.057843	0.121399	not assigned
129	Glyma09g03020.1	AT5G23860.1 tubulin beta 8	471	50759	26	0.552759	0.657667	0.820319	0.676915	cell
130	Glyma09g04250.1	AT4G16160.2 Mitochondrial import inner membrane translocase subunit Tim17/Tim22/Tim23 family protein	111	19105	10	0.315862	0.138456	0.336541	0.26362	protein
131	Glyma09g04480.1	ATMG00160.1 cytochrome oxidase 2	89	42770	3	0.0592242	0.0593384	0.0631014	0.0605547	mitochondrial electron transport / ATP synthesis
132	Glyma09g04550.1	AT1G24020.1 MLP-like protein 423	71	34906	1	0.0740302	0.074173	0.0788768	0.0756933	stress
133	Glyma09g04950.1	AT3G16640.1 translationally controlled tumor protein	261	19098	10	0.542888	0.543935	0.57843	0.555084	development
134	Glyma09g24410.1	AT5G52640.1 heat shock protein 90.1	313	80624	26	0.256638	0.212629	0.141978	0.203748	stress
135	Glyma09g28440.1	AT5G35530.1 Ribosomal protein S3 family protein	130	26532	8	0.947587	0.514266	0.546879	0.669577	protein
136	Glyma09g29030.1	AT5G42790.1 proteasome alpha subunit F1	230	31257	4	0.172737	0.286802	0.184046	0.214528	protein
137	Glyma09g29600.1	AT3G26618.1 eukaryotic release factor 1-3	34	49206	5	0.103642	0.103842	0.0525845	0.0866897	protein
138	Glyma09g33490.1	AT5G65620.1 Zincin-like metalloproteases family protein	118	88781	12	0.0542888	0.0296692	0.0315507	0.0385029	protein
139	Glyma10g03390.1	AT3G22640.1 cupin family protein	36	58353	6	0.0444181	0.0445038	0.0473261	0.045416	development
140	Glyma10g05480.3	AT5G02790.1 Glutathione S-transferase family protein	38	27130	8	0.0937716	0.0939524	0.0999106	0.0958782	misc
141	Glyma10g06590.1	AT5G03290.1 isocitrate dehydrogenase V	31	39758	3	0.133254	0.133511	0.0683599	0.111709	TCA / org transformation
142	Glyma10g07480.1	AT3G52990.1 Pyruvate kinase family protein	98	58010	13	0.13819	0.19285	0.20508	0.178706	glycolysis
143	Glyma10g07820.1	AT3G52880.1 monodehydroascorbate reductase 1	218	46937	5	0.177672	0.178015	0.120944	0.158877	redox
144	Glyma10g10960.4	AT2G35840.1 Sucrose-6F-phosphate phosphohydrolase family protein	37	47422	4	0.0542888	0.0543935	0.057843	0.0555084	major CHO metabolism
145	Glyma10g15910.1	AT2G41530.1 S-formylglutathione hydrolase	31	32220	4	0.0789656	0.0791178	0.0841352	0.0807395	C1-metabolism
146	Glyma10g28890.1	AT1G09210.1 calreticulin 1b	169	50140	12	0.162866	0.163181	0.173529	0.166525	signalling
147	Glyma10g29250.1	AT3G05530.1 regulatory particle triple-A ATPase 5A	221	47640	18	0.404698	0.321416	0.64679	0.457635	protein
148	Glyma10g30400.1	AT5G28840.1 GDP-D-mannose 3\',5\'-epimerase	251	42951	10	0.365216	0.469762	0.294473	0.376484	redox
149	Glyma10g35120.1	AT3G10410.1 SERINE CARBOXYPEPTIDASE-LIKE 49	267	56593	13	0.143125	0.257133	0.210338	0.203532	protein
150	Glyma10g37900.1	AT4G20850.1 tripeptidyl peptidase ii	119	153137	9	0.014806	0.0296692	0.0157754	0.0200835	protein
151	Glyma10g38590.1	AT5G51820.1 phosphoglucomutase	218	68602	5	0.113513	0.113732	0.220855	0.149367	glycolysis
152	Glyma10g39050.1	AT3G04840.1 Ribosomal protein S3Ae	102	29828	5	0.439246	0.18296	0.194563	0.272256	protein
153	Glyma10g40340.1	AT2G14740.1 vaculolar sorting receptor 3	260	71723	9	0.152996	0.108787	0.115686	0.125823	protein
154	Glyma10g40750.1	AT4G34200.1 D-3-phosphoglycerate dehydrogenase	281	62859	11	0.177672	0.227464	0.189304	0.198147	amino acid metabolism
155	Glyma10g41330.1	AT5G08680.1 ATP synthase alpha/beta family protein	779	59913	38	0.789656	0.791178	0.641531	0.740788	mitochondrial electron transport / ATP synthesis
156	Glyma10g42250.1	AT3G25800.1 protein phosphatase 2A subunit A2	183	66096	12	0.118448	0.0791178	0.0841352	0.0939005	protein
157	Glyma10g42490.1	AT5G05010.1 clathrin adaptor complexes medium subunit family protein	107	58609	5	0.0394828	0.0890076	0.0946522	0.0743808	cell
158	Glyma10g44521.1	AT1G16970.1 KU70 homolog	33	11296	2	#VALUE!	#VALUE!	#VALUE!	#VALUE!	DNA
159	Glyma11g00810.1	AT4G14880.1 O-acetylserine (thiol) lyase (OAS-TL) isoform A1	121	34362	9	0.157931	0.36592	0.525845	0.349899	amino acid metabolism
160	Glyma11g00890.1	AT4G34670.1 Ribosomal protein S3Ae	58	29880	5	0.182608	0.0840627	0.0893937	0.118688	protein
161	Glyma11g04650.1	AT4G17830.1 Peptidase M20/M25/M40 family protein	104	48406	7	0.0493535	0.0494486	0.0525845	0.0504622	protein
162	Glyma11g19070.2	AT5G22470.1 NAD+ ADP-ribosyltransferases;NAD+ ADP-ribosyltransferases	350	92178	67	0.14806	0.113732	0.231372	0.164388	protein
163	Glyma11g20180.1	AT2G28000.1 chaperonin-60alpha	444	63643	18	0.404698	0.227464	0.431193	0.354452	PS
164	Glyma11g20630.1	AT5G60640.1 PDI-like 1-4	185	65129	5	0.0789656	0.123622	0.0841352	0.0955741	redox
165	Glyma11g25650.1	AT5G07030.1 Eukaryotic aspartyl protease family protein	63	47579	3	0.0542888	0.0543935	0.057843	0.0555084	RNA
166	Glyma11g27000.1	AT2G29960.1 cyclophilin 5	60	21987	8	0.118448	0.118677	0.126203	0.121109	cell
167	Glyma11g32754.1	AT3G02720.1 Class I glutamine amidotransferase-like superfamily protein	65	32945	2	0.0789656	0.0791178	0.0841352	0.0807395	not assigned
168	Glyma11g33160.1	AT5G17310.2 UDP-glucose pyrophosphorylase 2	216	52041	17	0.36028	0.286802	0.383867	0.34365	glycolysis
169	Glyma11g33480.1	AT5G37510.2 NADH-ubiquinone dehydrogenase, mitochondrial, putative	208	82146	10	0.0937716	0.0939524	0.0631014	0.0836085	mitochondrial electron transport / ATP synthesis
170	Glyma11g35020.1	AT2G39990.1 eukaryotic translation initiation factor 2	210	31642	6	0.404698	0.405479	0.299732	0.36997	protein
171	Glyma11g37360.1	AT3G04120.1 glyceraldehyde-3-phosphate dehydrogenase C subunit 1	275	37105	31	0.5725	0.445038	0.767734	0.595091	glycolysis
172	Glyma11g37560.1	AT1G67730.1 beta-ketoacyl reductase 1	113	36109	9	0.241832	0.148346	0.0736183	0.154599	secondary metabolism
173	Glyma12g02790.2	AT2G16600.1 rotamase CYP 3	271	25490	13	0.370151	0.370865	0.23663	0.325882	cell
174	Glyma12g06240.1	AT3G53990.1 Adenine nucleotide alpha hydrolases-like superfamily protein	150	17992	7	0.14806	0.148346	0.157754	0.151387	stress
175	Glyma12g08050.1	AT2G37190.1 Ribosomal protein L11 family protein	118	17937	9	0.340539	0.341196	0.972814	0.551516	protein
176	Glyma12g09390.1	AT5G22470.1 NAD+ ADP-ribosyltransferases;NAD+ ADP-ribosyltransferases	578	92771	33	0.177672	0.212629	0.226113	0.205472	protein
177	Glyma12g22340.1	AT5G35590.1 proteasome alpha subunit A1	49	27509	6	0.202349	0.0939524	0.357575	0.217959	protein
178	Glyma12g28670.1	AT1G09640.1 Translation elongation factor EF1B, gamma chain	229	47665	13	0.172737	0.17307	0.257664	0.201157	protein
179	Glyma12g32000.1	AT2G05710.1 aconitase 3	250	107744	16	0.123384	0.0939524	0.131461	0.116266	TCA / org transformation
180	Glyma12g33060.1	AT2G20760.1 Clathrin light chain protein	44	36656	2	0.0690949	0.0692281	0.0736183	0.0706471	not assigned
181	Glyma13g04150.1	AT1G79690.1 nudix hydrolase homolog 3	83	73090	8	0.14806	0.108787	0.115686	0.124178	nucleotide metabolism
182	Glyma13g04190.1	AT1G79690.1 nudix hydrolase homolog 3	107	13170	3	0.21222	0.212629	0.226113	0.216988	nucleotide metabolism
183	Glyma13g06040.1	AT3G29320.1 Glycosyl transferase, family 35	618	110540	41	0.335604	0.37581	0.320766	0.34406	major CHO metabolism
184	Glyma13g09260.1	AT1G43890.1 RAB GTPASE HOMOLOG B18	134	24229	4	0.236897	0.395589	0.252406	0.294964	signalling
185	Glyma13g10130.1	AT1G21720.1 proteasome beta subunit C1	173	23144	5	0.246767	0.247243	0.44171	0.311907	protein
186	Glyma13g11700.2	AT2G04350.1 AMP-dependent synthetase and ligase family protein	78	80241	13	0.0296121	0.0642832	0.0683599	0.0540851	lipid metabolism
187	Glyma13g17450.1	AT4G33250.1 eukaryotic translation initiation factor 3K	58	26266	2	0.0987069	0.0988973	0.226113	0.141239	protein
188	Glyma13g18730.1	AT2G20420.1 ATP citrate lyase (ACL) family protein	224	45654	3	0.256638	0.257133	0.120944	0.211572	TCA / org transformation
189	Glyma13g19930.1	AT3G09630.1 Ribosomal protein L4/L1 family	130	44691	11	0.118448	0.0543935	0.199821	0.124221	protein
190	Glyma13g20680.1	AT5G03340.1 ATPase, AAA-type, CDC48 protein	854	90626	46	0.656401	0.72195	0.636273	0.671541	cell
191	Glyma13g23790.1	AT5G14780.1 formate dehydrogenase	869	43082	40	0.463923	0.36592	0.494295	0.441379	C1-metabolism
192	Glyma13g23980.1	AT1G29040.1	180	14170	10	0.192479	0.19285	0.20508	0.196803	not assigned
193	Glyma13g26990.1	AT5G12380.1 annexin 8	258	35744	16	0.345474	0.242298	0.257664	0.281812	cell
194	Glyma13g27800.1	AT5G19140.1 Aluminium induced protein with YGL and LRDR motifs	148	25674	4	0.0987069	0.0988973	0.105169	0.100924	metal handling
195	Glyma13g33190.2	AT5G64350.1 FK506-binding protein 12	176	12146	7	0.231961	0.232409	0.247147	0.237172	protein
196	Glyma13g34650.1	AT1G53280.1 Class I glutamine amidotransferase-like superfamily protein	80	47035	3	0.0542888	0.0543935	0.057843	0.0555084	not assigned
197	Glyma13g42310.1	AT1G55020.1 lipoxygenase 1	410	97499	32	0.167802	0.138456	0.115686	0.140648	hormone metabolism
198	Glyma13g42830.1	AT2G19730.1 Ribosomal L28e protein family	35	16934	7	0.157931	0.36592	0.16827	0.230707	protein
199	Glyma13g43630.1	AT1G79930.1 heat shock protein 91	614	96197	20	0.276379	0.207684	0.257664	0.247243	stress
200	Glyma13g44020.1	AT1G52690.1 Late embryogenesis abundant protein (LEA) family protein	100	15145	3	0.182608	0.18296	0.194563	0.18671	development
201	Glyma14g24860.1	AT1G77120.1 alcohol dehydrogenase 1	179	41152	14	0.384957	0.291747	0.310249	0.328984	fermentation
202	Glyma14g38860.1	AT5G17380.1 Thiamine pyrophosphate dependent pyruvate decarboxylase family protein	96	60971	8	0.133254	0.0395589	0.0420676	0.071627	fermentation
203	Glyma14g40320.1	AT4G24190.1 Chaperone protein htpG family protein	314	97433	22	0.236897	0.276912	0.215597	0.243135	stress
204	Glyma15g01000.1	AT1G15330.1 Cystathionine beta-synthase (CBS) protein	132	45623	13	0.113513	0.113732	0.120944	0.116063	not assigned
205	Glyma15g03030.1	AT1G55020.1 lipoxygenase 1	428	97107	36	0.13819	0.202739	0.178787	0.173239	hormone metabolism
206	Glyma15g07400.1	AT4G21580.1 oxidoreductase, zinc-binding dehydrogenase family protein	123	34801	2	0.0740302	0.074173	0.0788768	0.0756933	misc
207	Glyma15g09350.1	AT5G01410.1 Aldolase-type TIM barrel family protein	235	33499	7	0.261573	0.262078	0.278698	0.26745	Co-factor and vitamine metabolism
208	Glyma15g11910.1	AT4G04020.1 fibrillin	72	33332	4	0.0740302	0.074173	0.0788768	0.0756933	cell
209	Glyma15g15480.1	AT4G16143.1 importin alpha isoform 2	181	59163	10	0.187543	0.187905	0.262923	0.21279	protein
210	Glyma15g19670.1	AT1G54100.1 aldehyde dehydrogenase 7B4	492	54798	17	0.340539	0.271968	0.362833	0.325113	fermentation
211	Glyma15g41540.1	AT1G56190.1 Phosphoglycerate kinase family protein	310	50036	16	0.380022	0.227464	0.241889	0.283125	PS
212	Glyma16g00410.1	AT5G49910.1 chloroplast heat shock protein 70-2	298	73880	12	0.14806	0.103842	0.110428	0.120777	stress
213	Glyma16g04180.1	AT2G21720.1 Plant protein of unknown function (DUF639)	28	76084	2	0.0641595	0.0642832	0.0315507	0.0533312	not assigned
214	Glyma16g26920.1	AT3G03960.1 TCP-1/cpn60 chaperonin family protein	238	58948	16	0.187543	0.187905	0.0946522	0.1567	protein
215	Glyma16g30190.1	AT4G20850.1 tripeptidyl peptidase ii	237	148773	20	0.103642	0.103842	0.0893937	0.0989594	protein
216	Glyma17g04210.1	AT3G17240.1 lipoamide dehydrogenase 2	95	53197	59	0.0987069	0.0988973	0.105169	0.100924	TCA / org transformation
217	Glyma17g07380.1	AT5G57655.2 xylose isomerase family protein	285	54575	22	0.207285	0.0939524	0.157754	0.152997	minor CHO metabolism
218	Glyma17g08020.1	AT1G16030.1 heat shock protein 70B	1202	71220	51	0.686013	0.771399	0.820319	0.759244	stress
219	Glyma17g13730.1	AT5G03860.1 malate synthase	58	64738	8	0.0789656	0.0395589	0.0841352	0.0675532	gluconeogenesis / glyoxylate cycle
220	Glyma18g04940.1	AT2G02010.1 glutamate decarboxylase 4	102	57554	7	0.0444181	0.0445038	0.0473261	0.045416	amino acid metabolism
221	Glyma18g05220.1	AT3G02720.1 Class I glutamine amidotransferase-like superfamily protein	193	41771	4	0.0592242	0.0593384	0.13672	0.0850941	not assigned
222	Glyma18g05730.1	AT5G58290.1 regulatory particle triple-A ATPase 3	77	47457	3	0.108578	0.0543935	0.257664	0.140212	protein
223	Glyma18g10170.2	AT2G30050.1 transducin family protein / WD-40 repeat family protein	66	32924	8	0.162866	0.0791178	0.0841352	0.108707	protein
224	Glyma18g12080.1	AT1G61800.1 glucose-6-phosphate/phosphate translocator 2	73	34852	4	0.0740302	0.074173	0.0788768	0.0756933	transport
225	Glyma18g18910.1	AT3G48000.1 aldehyde dehydrogenase 2B4	160	58686	12	0.13819	0.0890076	0.0946522	0.107283	fermentation
226	Glyma18g43460.1	AT5G54960.1 pyruvate decarboxylase-2	59	66371	4	0.0345474	0.0346141	0.0368092	0.0353236	fermentation
227	Glyma18g47361.1	AT1G01470.1 Late embryogenesis abundant protein	30	18978	2	0.13819	0.138456	0.147237	0.141294	development
228	Glyma18g52430.2	AT5G65750.1 2-oxoglutarate dehydrogenase, E1 component	149	116785	12	0.0888362	0.138456	0.0683599	0.0985508	TCA / org transformation
229	Glyma18g52610.1	AT5G02500.1 heat shock cognate protein 70-1	569	71587	30	0.404698	0.296692	0.567913	0.423101	stress
230	Glyma19g00870.1	AT5G08570.1 Pyruvate kinase family protein	474	55893	28	0.5725	0.771399	0.609981	0.651293	glycolysis
231	Glyma19g01210.1	AT5G14780.1 formate dehydrogenase	497	43118	33	0.463923	0.36592	0.494295	0.441379	C1-metabolism
232	Glyma19g03490.1	AT3G29320.1 Glycosyl transferase, family 35	651	110842	45	0.266509	0.301637	0.283956	0.284034	major CHO metabolism
233	Glyma19g22730.1	AT2G24200.1 Cytosol aminopeptidase family protein	122	61196	5	0.0839009	0.0840627	0.0893937	0.0857858	protein
234	Glyma19g24250.3	AT5G40760.1 glucose-6-phosphate dehydrogenase 6	169	59578	13	0.241832	0.370865	0.199821	0.270839	OPP
235	Glyma19g29180.3	AT5G17920.1 Cobalamin-independent synthase family protein	810	84390	35	0.330668	0.430203	0.515328	0.4254	amino acid metabolism
236	Glyma19g30450.1	AT3G10740.1 alpha-L-arabinofuranosidase 1	186	74470	8	0.0690949	0.0692281	0.0368092	0.0583774	cell wall
237	Glyma19g30540.1	AT3G12390.1 Nascent polypeptide-associated complex (NAC), alpha subunit family protein	217	21985	9	0.118448	0.267023	0.283956	0.223142	protein
238	Glyma19g36990.2	AT2G21170.1 triosephosphate isomerase	152	33341	12	0.261573	0.514266	0.404901	0.39358	PS
239	Glyma19g37520.1	AT2G36530.1 Enolase	964	47929	31	0.49847	0.316471	0.431193	0.415378	glycolysis
240	Glyma19g39940.1	AT5G27850.1 Ribosomal protein L18e/L15 superfamily protein	115	20969	5	0.123384	0.123622	0.131461	0.126156	protein
241	Glyma19g40550.1	AT4G01970.1 stachyose synthase	194	96495	8	0.0493535	0.0494486	0.0841352	0.0609791	minor CHO metabolism
242	Glyma19g42020.1	AT3G05600.1 alpha/beta-Hydrolases superfamily protein	36	36204	4	0.0690949	0.0692281	0.157754	0.0986922	misc
243	Glyma19g43230.1	AT3G04880.1 DNA-damage-repair/toleration protein (DRT102)	149	33078	5	0.162866	0.163181	0.173529	0.166525	DNA
244	Glyma20g03250.2	AT3G29320.1 Glycosyl transferase, family 35	330	112421	18	0.0444181	0.0939524	0.0736183	0.070663	major CHO metabolism
245	Glyma20g28550.1	AT3G22490.1 Seed maturation protein	219	26156	8	0.0987069	0.0988973	0.105169	0.100924	development
246	Glyma20g29190.1	AT5G62180.1 carboxyesterase 20	46	37415	7	0.0690949	0.0692281	0.0736183	0.0706471	not assigned
247	Glyma20g30360.1	AT4G28000.1 P-loop containing nucleoside triphosphate hydrolases superfamily protein	172	92768	7	0.0542888	0.0840627	0.057843	0.0653982	protein
248	Glyma20g33910.1	AT3G23990.1 heat shock protein 60	276	61553	16	0.128319	0.232409	0.189304	0.183344	protein
249	Glyma20g35760.1	AT5G26360.1 TCP-1/cpn60 chaperonin family protein	97	61347	12	0.128319	0.0840627	0.0420676	0.0848164	protein
250	Glyma20g37670.1	AT1G54870.1 NAD(P)-binding Rossmann-fold superfamily protein	239	32054	10	0.276379	0.276912	0.294473	0.282588	misc
251	Glyma20g38740.1	AT1G50480.1 10-formyltetrahydrofolate synthetase	310	67965	17	0.261573	0.163181	0.126203	0.183652	C1-metabolism
a, Accession number, according to the Phytozome database.
b, M.P., number of matched peptide, the proteins with >1 matched peptides were considered.
c, Mol (%), protein abundance calculated from emPAI.
d, Function, functional bin code using classification by MapMan bin.
