# Supplementary material for: Datasets of mung bean proteins and metabolites from four different cultivars
Source: Data Brief. 2017 Jul 4;13:703–6. doi: 10.1016/j.dib.2017.06.051 (PMC5510489; doi:10.1016/j.dib.2017.06.051)
Supplement: Supplementary file 12 — Supplementary material [file mmc12.xlsx]

## Sheet: result
Supplemental Table 8. Proteins identified in flesh of Myanmar.
No.	Accession	Description	Score	Mass	M.P.b	mol%c				Functiond
						R1	R2	R3	Average
1	Glyma01g00680.1	AT4G29520.1	80	34826	4	0.0642371	0.0995091	0.059952	0.0745661	not assigned
2	Glyma01g00740.3	AT2G19740.1 Ribosomal protein L31e family protein	50	13996	4	0.171299	0.636858	0.159872	0.322676	protein
3	Glyma01g03610.1	AT2G46290.1 Transducin/WD40 repeat-like superfamily protein	78	36007	2	0.0599546	0.0928751	0.0559552	0.069595	protein
4	Glyma01g07930.1	AT3G08900.1 reversibly glycosylated polypeptide 3	149	42254	8	0.171299	0.0796073	0.38769	0.212865	cell wall
5	Glyma01g24931.1	AT2G37770.2 NAD(P)-linked oxidoreductase superfamily protein	194	35024	8	0.214124	0.0995091	0.19984	0.171158	minor CHO metabolism
6	Glyma01g29410.1	AT5G58590.1 RAN binding protein 1	172	25800	3	0.0856494	0.132679	0.0799361	0.0994214	signalling
7	Glyma01g31360.1	AT3G22110.1 20S proteasome alpha subunit C1	146	27465	5	0.081367	0.126045	0.0759392	0.0944504	protein
8	Glyma01g36850.2	AT1G75950.1 S phase kinase-associated protein 1	116	17627	8	0.132757	0.205652	0.283773	0.207394	protein
9	Glyma01g36990.1	AT4G38630.1 regulatory particle non-ATPase 10	88	42995	3	0.171299	0.0796073	0.0999201	0.116942	protein
10	Glyma01g41210.1	AT3G10950.1 Zinc-binding ribosomal protein family protein	138	10433	5	0.616676	0.955287	0.57554	0.715834	protein
11	Glyma01g42120.2	AT4G12130.1 Glycine cleavage T-protein family	157	42442	5	0.107062	0.0796073	0.0479616	0.0782102	not assigned
12	Glyma01g43540.1	AT4G10960.1 UDP-D-glucose/UDP-D-galactose 4-epimerase 5	161	43236	16	0.402552	0.364867	0.463629	0.410349	cell wall
13	Glyma02g00490.1	AT1G77940.1 Ribosomal protein L7Ae/L30e/S12e/Gadd45 family protein	117	12107	6	0.501049	0.311795	0.8753	0.562715	protein
14	Glyma02g00810.1	AT5G43330.1 Lactate/malate dehydrogenase family protein	467	35787	18	0.299773	0.325063	0.279776	0.301537	TCA / org transformation
15	Glyma02g01700.1	AT3G14290.1 20S proteasome alpha subunit E2	311	26149	9	0.633806	0.291893	0.427658	0.451119	protein
16	Glyma02g04110.1	AT5G05670.1 signal recognition particle binding	104	29063	4	0.0770845	0.119411	0.155875	0.117457	protein
17	Glyma02g07420.1	AT3G61110.1 ribosomal protein S27	199	9950	6	0.659501	0.391402	0.235811	0.428905	protein
18	Glyma02g09370.1	AT3G57490.1 Ribosomal protein S5 family protein	333	30441	21	0.668066	0.577153	0.347722	0.53098	protein
19	Glyma02g26840.1	AT2G37270.1 ribosomal protein 5B	285	22852	15	0.552439	0.570519	0.203837	0.442265	protein
20	Glyma02g35780.1	AT5G06290.1 2-cysteine peroxiredoxin B	282	28665	6	0.278361	0.258724	0.259792	0.265625	redox
21	Glyma02g36070.1	AT5G04800.1 Ribosomal S17 family protein	109	15898	6	0.34688	0.225554	0.323741	0.298725	protein
22	Glyma02g36700.1	AT1G16030.1 heat shock protein 70B	980	71981	48	0.659501	0.716465	0.48761	0.621192	stress
23	Glyma02g38450.1	AT1G26910.1 Ribosomal protein L16p/L10e family protein	225	25504	10	0.321185	0.497545	0.29976	0.37283	protein
24	Glyma02g38730.1	AT2G36460.1 Aldolase superfamily protein	422	38469	14	0.368293	0.298527	0.343725	0.336848	glycolysis
25	Glyma02g40806.1	AT5G17310.2 UDP-glucose pyrophosphorylase 2	678	55487	36	0.423965	0.550617	0.331735	0.435439	glycolysis
26	Glyma02g42000.1	AT1G53540.1 HSP20-like chaperones superfamily protein	55	17283	9	0.132757	0.205652	0.123901	0.154103	stress
27	Glyma02g42260.1	AT2G40010.1 Ribosomal protein L10 family protein	148	34194	11	0.137039	0.0995091	0.059952	0.0988334	protein
28	Glyma02g43460.1	AT1G04980.1 PDI-like 2-2	250	48197	22	0.0942144	0.232188	0.0879297	0.138111	redox
29	Glyma02g46200.1	AT4G26910.2 Dihydrolipoamide succinyltransferase	45	50522	7	0.0899319	0.0663394	0.0839329	0.0800681	not assigned
30	Glyma03g16510.1	AT3G53990.1 Adenine nucleotide alpha hydrolases-like superfamily protein	110	18724	4	0.278361	0.431206	0.115907	0.275158	stress
31	Glyma03g30720.1	AT4G02930.1 GTP binding Elongation factor Tu family protein	217	49456	6	0.0899319	0.139313	0.135891	0.121712	protein
32	Glyma03g32590.1	AT5G43940.1 GroES-like zinc-binding dehydrogenase family protein	347	41170	12	0.179864	0.172482	0.103917	0.152088	misc
33	Glyma03g32800.1	AT4G29040.1 regulatory particle AAA-ATPase 2A	599	49717	21	0.334033	0.21892	0.131894	0.228282	protein
34	Glyma03g32850.1	AT5G02500.1 heat shock cognate protein 70-1	724	71830	42	0.351163	0.391402	0.551559	0.431375	stress
35	Glyma03g33460.1	AT3G09630.1 Ribosomal protein L4/L1 family	112	43762	13	0.102779	0.0796073	0.155875	0.112754	protein
36	Glyma03g33530.1	AT5G02960.1 Ribosomal protein S12/S23 family protein	182	15834	7	0.34688	0.537349	0.323741	0.402657	protein
37	Glyma03g34300.1	AT2G21170.1 triosephosphate isomerase	207	33388	13	0.32975	0.351599	0.539568	0.406972	PS
38	Glyma03g35020.1	AT5G03650.1 starch branching enzyme 2.2	147	99199	12	0.115627	0.106143	0.0839329	0.101901	major CHO metabolism
39	Glyma03g36560.1	AT1G09590.1 Translation protein SH3-like family protein	40	18680	3	0.124192	0.192384	0.115907	0.144161	protein
40	Glyma03g39870.1	AT1G54870.1 NAD(P)-binding Rossmann-fold superfamily protein	181	33054	18	0.231253	0.358233	0.215827	0.268438	misc
41	Glyma03g40280.1	AT1G08830.1 copper/zinc superoxide dismutase 1	109	15341	6	0.154169	0.238822	0.339728	0.24424	redox
42	Glyma03g40490.1	AT4G14880.1 O-acetylserine (thiol) lyase (OAS-TL) isoform A1	101	34527	7	0.137039	0.0995091	0.059952	0.0988334	amino acid metabolism
43	Glyma03g41030.1	AT5G55240.1 ARABIDOPSIS THALIANA PEROXYGENASE 2	67	27265	3	0.081367	0.126045	0.0759392	0.0944504	development
44	Glyma03g42370.1	AT1G53750.1 regulatory particle triple-A 1A	347	48230	20	0.274078	0.0663394	0.195843	0.178754	protein
45	Glyma04g00660.1	AT2G21060.1 glycine-rich protein 2B	118	19006	2	0.119909	0.18575	0.11191	0.13919	RNA
46	Glyma04g01270.1	AT2G21580.1 Ribosomal protein S25 family protein	138	11976	3	0.205559	0.782805	0.191847	0.393403	protein
47	Glyma04g01920.1	AT4G35090.1 catalase 2	56	57043	3	0.0385422	0.0597055	0.115907	0.071385	redox
48	Glyma04g02370.1	AT1G20200.1 PAM domain (PCI/PINT associated module) protein	101	55899	9	0.124192	0.0597055	0.163869	0.115922	protein
49	Glyma04g02610.1	AT1G75780.1 tubulin beta-1 chain	283	51219	14	0.321185	0.298527	0.29976	0.306491	cell
50	Glyma04g07350.1	AT5G55190.1 RAN GTPase 3	152	25505	13	0.655218	0.132679	0.179856	0.322584	signalling
51	Glyma04g08280.1	AT1G29150.1 non-ATPase subunit 9	162	47137	11	0.0471072	0.232188	0.0879297	0.122408	protein
52	Glyma04g08560.1	AT5G11520.1 aspartate aminotransferase 3	270	45452	14	0.222689	0.457742	0.351719	0.34405	amino acid metabolism
53	Glyma04g09800.1	AT4G24620.1 phosphoglucose isomerase 1	121	71628	14	0.0299773	0.0464376	0.0559552	0.0441234	glycolysis
54	Glyma04g30350.1	AT5G17920.1 Cobalamin-independent synthase family protein	452	89065	22	0.231253	0.305161	0.215827	0.250747	amino acid metabolism
55	Glyma04g32950.2	AT1G13950.1 eukaryotic elongation factor 5A-1	118	14947	7	0.372575	0.577153	0.147882	0.36587	protein
56	Glyma04g33900.1	AT5G39850.1 Ribosomal protein S4	97	23091	7	0.0984969	0.152581	0.203837	0.151638	protein
57	Glyma04g35950.1	AT5G03340.1 ATPase, AAA-type, CDC48 protein	519	91567	38	0.372575	0.344965	0.391687	0.369742	cell
58	Glyma04g36250.1	AT4G20360.1 RAB GTPase homolog E1B	88	52289	8	0.188429	0.0663394	0.039968	0.0982454	protein
59	Glyma04g36860.1	AT1G13440.1 glyceraldehyde-3-phosphate dehydrogenase C2	649	36861	31	0.629523	0.776171	0.363709	0.589801	glycolysis
60	Glyma04g39930.1	AT3G10920.1 manganese superoxide dismutase 1	123	26531	5	0.184146	0.285259	0.171863	0.213756	redox
61	Glyma05g00540.1	AT1G74310.1 heat shock protein 101	141	101500	7	0.0642371	0.0663394	0.019984	0.0501868	stress
62	Glyma05g01010.1	AT3G47520.1 malate dehydrogenase	221	43907	15	0.393987	0.358233	0.215827	0.322682	TCA / org transformation
63	Glyma05g01300.1	AT5G62530.1 aldehyde dehydrogenase 12A1	230	61912	18	0.154169	0.172482	0.0679456	0.131532	amino acid metabolism
64	Glyma05g01770.1	AT1G74920.1 aldehyde dehydrogenase 10A8	142	53523	11	0.0385422	0.0597055	0.0799361	0.0593946	secondary metabolism
65	Glyma05g02570.1	AT1G70600.1 Ribosomal protein L18e/L15 superfamily protein	82	16409	3	0.32975	0.21892	0.307754	0.285475	protein
66	Glyma05g03010.1	AT5G63310.1 nucleoside diphosphate kinase 2	31	25229	2	0.0899319	0.139313	0.183853	0.137699	nucleotide metabolism
67	Glyma05g03850.1	AT4G00100.1 ribosomal protein S13A	35	17187	4	0.137039	0.484278	0.291767	0.304361	protein
68	Glyma05g06420.1	AT1G13440.1 glyceraldehyde-3-phosphate dehydrogenase C2	195	36611	13	0.205559	0.199018	0.119904	0.174827	glycolysis
69	Glyma05g14330.1	AT2G27020.1 20S proteasome alpha subunit G1	128	29243	3	0.167016	0.119411	0.155875	0.147434	protein
70	Glyma05g18393.1	AT2G07698.1 ATPase, F1 complex, alpha subunit protein	104	29900	5	0.072802	0.112777	0.0679456	0.0845082	mitochondrial electron transport / ATP synthesis
71	Glyma05g23230.1	AT1G04820.1 tubulin alpha-4 chain	249	50251	18	0.196994	0.139313	0.183853	0.173386	cell
72	Glyma05g28400.1	AT4G14030.1 selenium-binding protein 1	134	54616	4	0.0385422	0.126045	0.0359712	0.0668528	metal handling
73	Glyma05g28490.1	AT4G13930.1 serine hydroxymethyltransferase 4	283	52142	18	0.188429	0.291893	0.175859	0.218727	C1-metabolism
74	Glyma05g29000.1	AT5G19780.1 tubulin alpha-5	154	50258	18	0.261231	0.139313	0.183853	0.194799	cell
75	Glyma05g32220.1	AT5G09810.1 actin 7	583	41940	28	0.522462	0.650126	0.48761	0.553399	cell
76	Glyma05g33320.1	AT5G07350.1 TUDOR-SN protein 1	259	108910	28	0.107062	0.126045	0.119904	0.11767	RNA
77	Glyma05g34070.1	AT3G18130.1 receptor for activated C kinase 1C	434	36040	17	0.650936	1.00836	0.607514	0.755603	protein
78	Glyma05g34350.1	AT5G18380.1 Ribosomal protein S5 domain 2-like superfamily protein	126	17846	15	0.518179	0.457742	0.483613	0.486511	protein
79	Glyma05g34790.1	AT1G70730.1 Phosphoglucomutase/phosphomannomutase family protein	394	63702	13	0.244101	0.305161	0.139888	0.229717	glycolysis
80	Glyma05g34900.1	AT4G24830.1 arginosuccinate synthase family	293	53427	18	0.239818	0.132679	0.347722	0.240073	amino acid metabolism
81	Glyma05g34980.1	AT5G17190.1	53	15073	2	0.158451	0.245456	0.147882	0.18393	not assigned
82	Glyma05g38160.1	AT5G63510.1 gamma carbonic anhydrase like 1	54	27944	2	0.081367	0.119411	0.0759392	0.092239	mitochondrial electron transport / ATP synthesis
83	Glyma06g05650.1	AT4G33090.1 aminopeptidase M1	186	99323	10	0.0685195	0.0663394	0.019984	0.0516143	protein
84	Glyma06g10650.2	AT1G78300.1 general regulatory factor 2	565	29226	13	0.393987	0.835876	0.367706	0.532523	signalling
85	Glyma06g12090.1	AT1G77510.1 PDI-like 1-2	356	56365	23	0.171299	0.192384	0.263789	0.209157	redox
86	Glyma06g14330.1	AT1G33140.1 Ribosomal protein L6 family	83	21786	6	0.393987	1.30689	0.367706	0.689526	protein
87	Glyma06g15140.1	AT5G64860.1 disproportionating enzyme	171	64289	15	0.239818	0.232188	0.179856	0.217287	major CHO metabolism
88	Glyma06g22440.1	AT3G08900.1 reversibly glycosylated polypeptide 3	218	41332	12	0.111344	0.0796073	0.235811	0.142254	cell wall
89	Glyma06g33380.1	AT3G14940.1 phosphoenolpyruvate carboxylase 3	145	111038	10	0.0599546	0.0265358	0.0759392	0.0541432	glycolysis
90	Glyma06g34190.1	AT1G53240.1 Lactate/malate dehydrogenase family protein	544	36192	16	0.295491	0.318429	0.275779	0.296566	TCA / org transformation
91	Glyma06g47520.1	AT5G40770.1 prohibitin 3	148	30301	6	0.158451	0.112777	0.0679456	0.113058	cell
92	Glyma07g00430.1	AT1G78900.1 vacuolar ATP synthase subunit A	186	69021	23	0.372575	0.152581	0.163869	0.229675	transport
93	Glyma07g05130.1	AT1G72330.1 alanine aminotransferase 2	123	60499	5	0.072802	0.0530715	0.0679456	0.0646064	amino acid metabolism
94	Glyma07g09240.1	AT1G65980.1 thioredoxin-dependent peroxidase 1	134	17469	9	0.132757	0.205652	0.123901	0.154103	redox
95	Glyma07g13710.1	AT4G09320.1 Nucleoside diphosphate kinase family protein	147	16502	8	0.141322	0.21892	0.131894	0.164045	nucleotide metabolism
96	Glyma07g30460.1	AT4G33680.1 Pyridoxal phosphate (PLP)-dependent transferases superfamily protein	36	50343	5	0.0428247	0.0663394	0.0839329	0.0643657	amino acid metabolism
97	Glyma07g30750.1	AT5G54500.1 flavodoxin-like quinone reductase 1	192	21984	9	0.231253	0.159215	0.363709	0.251392	lipid metabolism
98	Glyma07g31840.1	AT5G10360.1 Ribosomal protein S6e	233	28510	5	0.278361	0.431206	0.519584	0.409717	protein
99	Glyma07g37030.1	AT4G16160.2 Mitochondrial import inner membrane translocase subunit Tim17/Tim22/Tim23 family protein	241	19067	8	0.119909	0.18575	0.11191	0.13919	protein
100	Glyma07g38790.1	AT1G54870.1 NAD(P)-binding Rossmann-fold superfamily protein	171	32097	22	0.34688	0.371501	0.223821	0.314067	misc
101	Glyma07g39240.1	AT1G62290.1 Saposin-like aspartyl protease family protein	208	56447	5	0.0770845	0.119411	0.0359712	0.0774889	protein
102	Glyma08g02930.1	AT5G53480.1 ARM repeat superfamily protein	240	97229	11	0.0685195	0.0663394	0.0639488	0.0662693	protein
103	Glyma08g05350.1	AT2G32730.1 26S proteasome regulatory complex, non-ATPase subcomplex, Rpn2/Psmd1 subunit	325	109922	20	0.154169	0.0597055	0.119904	0.11126	protein
104	Glyma08g09200.3	AT1G74270.1 Ribosomal protein L35Ae family protein	127	12875	4	0.188429	0.291893	0.427658	0.30266	protein
105	Glyma08g11480.1	AT4G13940.1 S-adenosyl-L-homocysteine hydrolase	178	53821	5	0.081367	0.0597055	0.123901	0.0883244	#N/A
106	Glyma08g17000.1	AT3G04770.2 40s ribosomal protein SA B	193	34487	5	0.218406	0.338331	0.203837	0.253525	protein
107	Glyma08g17600.1	AT1G79550.1 phosphoglycerate kinase	455	42366	19	0.411117	0.636858	0.383693	0.477223	glycolysis
108	Glyma08g17810.6	AT1G16470.1 proteasome subunit PAB1	126	25562	10	0.321185	0.298527	0.179856	0.266523	protein
109	Glyma08g18110.1	AT1G56070.1 Ribosomal protein S5/Elongation factor G/III/V family protein	684	94952	45	0.282643	0.278625	0.263789	0.275019	protein
110	Glyma08g19420.3	AT3G12110.1 actin-11	513	41767	23	0.423965	0.510813	0.307754	0.414177	cell
111	Glyma08g23910.2	AT5G57330.1 Galactose mutarotase-like superfamily protein	83	36323	2	0.0599546	0.0928751	0.0559552	0.069595	minor CHO metabolism
112	Glyma08g35470.1	AT5G11680.1	90	23416	3	0.0942144	0.145947	0.0879297	0.109364	not assigned
113	Glyma08g39110.1	AT1G10760.1 Pyruvate phosphate dikinase, PEP/pyruvate binding domain	502	164230	35	0.111344	0.152581	0.0919265	0.118617	major CHO metabolism
114	Glyma08g39420.1	AT3G60820.1 N-terminal nucleophile aminohydrolases (Ntn hydrolases) superfamily protein	304	24822	13	0.0899319	0.139313	0.183853	0.137699	protein
115	Glyma08g44590.1	AT5G56000.1 HEAT SHOCK PROTEIN 81.4	499	80419	27	0.261231	0.179116	0.283773	0.241373	stress
116	Glyma08g45210.1	AT3G46970.1 alpha-glucan phosphorylase 2	191	96166	19	0.0428247	0.0663394	0.0639488	0.0577043	major CHO metabolism
117	Glyma08g47890.1	AT1G29880.1 glycyl-tRNA synthetase / glycine--tRNA ligase	221	81691	11	0.111344	0.0398036	0.135891	0.0956797	protein
118	Glyma08g47900.2	AT3G02520.1 general regulatory factor 7	519	29144	16	0.539591	0.610322	0.503597	0.55117	signalling
119	Glyma09g01950.1	AT4G17170.1 RAB GTPase homolog B1C	265	23361	11	0.757998	0.331697	0.503597	0.531097	signalling
120	Glyma09g02760.1	AT1G23410.1 Ribosomal protein S27a / Ubiquitin family protein	218	17943	10	0.79654	0.199018	0.275779	0.423779	protein
121	Glyma09g03020.1	AT5G23860.1 tubulin beta 8	343	50759	22	0.483919	0.398036	0.531575	0.471177	cell
122	Glyma09g04250.1	AT4G16160.2 Mitochondrial import inner membrane translocase subunit Tim17/Tim22/Tim23 family protein	67	19105	7	0.119909	0.424572	0.11191	0.218797	protein
123	Glyma09g04480.1	ATMG00160.1 cytochrome oxidase 2	152	42770	8	0.107062	0.165848	0.0479616	0.106957	mitochondrial electron transport / ATP synthesis
124	Glyma09g04550.1	AT1G24020.1 MLP-like protein 423	143	34906	4	0.0642371	0.0995091	0.059952	0.0745661	stress
125	Glyma09g04950.1	AT3G16640.1 translationally controlled tumor protein	199	19098	7	0.471072	0.729733	0.255795	0.485534	development
126	Glyma09g24410.1	AT5G52640.1 heat shock protein 90.1	197	80624	27	0.149887	0.0862412	0.171863	0.135997	stress
127	Glyma09g25100.1	AT5G52420.1	66	28970	7	0.0770845	0.119411	0.0719424	0.0894793	not assigned
128	Glyma09g28440.1	AT5G35530.1 Ribosomal protein S3 family protein	244	26532	15	0.44966	1.27372	0.419664	0.714347	protein
129	Glyma09g28640.1	AT3G55620.1 Translation initiation factor IF6	59	26902	5	0.179864	0.126045	0.167866	0.157925	protein
130	Glyma09g29030.1	AT5G42790.1 proteasome alpha subunit F1	238	31257	5	0.154169	0.232188	0.143885	0.176747	protein
131	Glyma10g05480.3	AT5G02790.1 Glutathione S-transferase family protein	100	27130	7	0.179864	0.126045	0.167866	0.157925	misc
132	Glyma10g06590.1	AT5G03290.1 isocitrate dehydrogenase V	59	39758	5	0.0556721	0.285259	0.107914	0.149615	TCA / org transformation
133	Glyma10g07480.1	AT3G52990.1 Pyruvate kinase family protein	109	58010	10	0.274078	0.18575	0.203837	0.221222	glycolysis
134	Glyma10g07820.1	AT3G52880.1 monodehydroascorbate reductase 1	241	46937	10	0.0471072	0.0729733	0.0919265	0.070669	redox
135	Glyma10g24620.1	AT1G04690.1 potassium channel beta subunit 1	97	36838	5	0.128474	0.0928751	0.0559552	0.0924348	transport
136	Glyma10g28890.1	AT1G09210.1 calreticulin 1b	91	50140	7	0.0899319	0.139313	0.131894	0.12038	signalling
137	Glyma10g29250.1	AT3G05530.1 regulatory particle triple-A ATPase 5A	258	47640	16	0.355445	0.325063	0.407674	0.362727	protein
138	Glyma10g35120.1	AT3G10410.1 SERINE CARBOXYPEPTIDASE-LIKE 49	311	56593	15	0.124192	0.265358	0.159872	0.18314	protein
139	Glyma10g36780.1	AT1G43170.1 ribosomal protein 1	514	44642	34	0.162734	0.351599	0.647482	0.387272	protein
140	Glyma10g39050.1	AT3G04840.1 Ribosomal protein S3Ae	133	29828	11	0.522462	0.809341	0.48761	0.606471	protein
141	Glyma10g40750.1	AT4G34200.1 D-3-phosphoglycerate dehydrogenase	317	62859	7	0.154169	0.172482	0.103917	0.143523	amino acid metabolism
142	Glyma10g41330.1	AT5G08680.1 ATP synthase alpha/beta family protein	870	59913	39	0.77941	0.696564	0.563549	0.679841	mitochondrial electron transport / ATP synthesis
143	Glyma10g42250.1	AT3G25800.1 protein phosphatase 2A subunit A2	118	66096	6	0.102779	0.106143	0.135891	0.114938	protein
144	Glyma10g42490.1	AT5G05010.1 clathrin adaptor complexes medium subunit family protein	73	58609	7	0.0385422	0.0530715	0.0719424	0.0545187	cell
145	Glyma10g44010.1	AT1G50480.1 10-formyltetrahydrofolate synthetase	103	68152	10	0.179864	0.152581	0.0919265	0.141457	C1-metabolism
146	Glyma11g00810.1	AT4G14880.1 O-acetylserine (thiol) lyase (OAS-TL) isoform A1	84	34362	14	0.552439	0.338331	0.127898	0.339556	amino acid metabolism
147	Glyma11g00890.1	AT4G34670.1 Ribosomal protein S3Ae	107	29880	13	0.261231	0.40467	0.355715	0.340539	protein
148	Glyma11g04650.1	AT4G17830.1 Peptidase M20/M25/M40 family protein	101	48406	6	0.0428247	0.0663394	0.039968	0.0497107	protein
149	Glyma11g12630.1	AT3G18820.1 RAB GTPase homolog G3F	270	23380	13	0.749433	0.550617	0.19984	0.499963	signalling
150	Glyma11g12800.1	AT5G66680.1 dolichyl-diphosphooligosaccharide-protein glycosyltransferase 48kDa subunit family protein	82	45528	2	0.0471072	0.0729733	0.0439648	0.0546818	protein
151	Glyma11g20180.1	AT2G28000.1 chaperonin-60alpha	404	63643	21	0.295491	0.232188	0.227818	0.251832	PS
152	Glyma11g20630.1	AT5G60640.1 PDI-like 1-4	331	65129	10	0.107062	0.106143	0.0639488	0.0923846	redox
153	Glyma11g27000.1	AT2G29960.1 cyclophilin 5	70	21987	4	0.102779	0.159215	0.0959233	0.119306	cell
154	Glyma11g33380.1	AT2G03820.1 nonsense-mediated mRNA decay NMD3 family protein	52	59261	3	0.0342598	0.0530715	0.0319744	0.0397686	not assigned
155	Glyma11g33480.1	AT5G37510.2 NADH-ubiquinone dehydrogenase, mitochondrial, putative	305	82146	9	0.0256948	0.0398036	0.103917	0.0564718	mitochondrial electron transport / ATP synthesis
156	Glyma11g34980.1	AT5G05780.1 RP non-ATPase subunit 8A	122	34809	9	0.31262	0.0995091	0.123901	0.178677	protein
157	Glyma11g35020.1	AT2G39990.1 eukaryotic translation initiation factor 2	243	31642	9	0.355445	0.232188	0.227818	0.271817	protein
158	Glyma11g35450.1	AT1G08360.1 Ribosomal protein L1p/L10e family	259	30177	8	0.158451	0.112777	0.351719	0.207649	protein
159	Glyma11g35600.1	AT2G40290.1 Eukaryotic translation initiation factor 2 subunit 1	182	38661	6	0.0556721	0.0862412	0.0519584	0.0646239	protein
160	Glyma11g36670.1	AT4G14030.1 selenium-binding protein 1	209	53507	7	0.132757	0.132679	0.0799361	0.115124	metal handling
161	Glyma11g36840.1	AT1G05510.1 Protein of unknown function (DUF1264)	64	27277	11	0.179864	0.126045	0.0759392	0.127283	not assigned
162	Glyma11g37360.1	AT3G04120.1 glyceraldehyde-3-phosphate dehydrogenase C subunit 1	279	37105	23	0.625241	0.769537	0.359712	0.58483	glycolysis
163	Glyma11g37560.1	AT1G67730.1 beta-ketoacyl reductase 1	102	36109	11	0.128474	0.0928751	0.0559552	0.0924348	secondary metabolism
164	Glyma1246s00210.1	ATMG00070.1 NADH dehydrogenase subunit 9	125	22781	5	0.0984969	0.152581	0.207834	0.15297	mitochondrial electron transport / ATP synthesis
165	Glyma12g01850.1	AT2G20530.1 prohibitin 6	49	31745	5	0.0685195	0.106143	0.139888	0.10485	mitochondrial electron transport / ATP synthesis
166	Glyma12g02790.2	AT2G16600.1 rotamase CYP 3	346	25490	12	0.321185	0.298527	0.29976	0.306491	cell
167	Glyma12g06240.1	AT3G53990.1 Adenine nucleotide alpha hydrolases-like superfamily protein	184	17992	5	0.128474	0.199018	0.275779	0.201091	stress
168	Glyma12g10150.1	AT5G22060.1 DNAJ homologue 2	123	46899	9	0.0471072	0.152581	0.0439648	0.0812175	stress
169	Glyma12g17950.1	AT2G34250.1 SecY protein transport family protein	92	52487	2	0.0856494	0.0663394	0.039968	0.0639856	protein
170	Glyma12g22340.1	AT5G35590.1 proteasome alpha subunit A1	159	27509	7	0.423965	0.271992	0.0759392	0.257298	protein
171	Glyma12g28655.1	AT3G11730.1 Ras-related small GTP-binding family protein	144	22600	4	0.0984969	0.152581	0.0919265	0.114335	signalling
172	Glyma12g28670.1	AT1G09640.1 Translation elongation factor EF1B, gamma chain	239	47665	14	0.209841	0.145947	0.195843	0.183877	protein
173	Glyma12g32000.1	AT2G05710.1 aconitase 3	245	107744	19	0.107062	0.165848	0.0759392	0.116283	TCA / org transformation
174	Glyma12g33060.1	AT2G20760.1 Clathrin light chain protein	42	36656	2	0.0599546	0.0928751	0.0559552	0.069595	not assigned
175	Glyma12g33280.1	AT4G28390.1 ADP/ATP carrier 3	305	39610	15	0.355445	0.285259	0.331735	0.324146	transport
176	Glyma13g04150.1	AT1G79690.1 nudix hydrolase homolog 3	153	73090	10	0.128474	0.145947	0.0879297	0.120783	nucleotide metabolism
177	Glyma13g06040.1	AT3G29320.1 Glycosyl transferase, family 35	776	110540	41	0.261231	0.358233	0.215827	0.27843	major CHO metabolism
178	Glyma13g10130.1	AT1G21720.1 proteasome beta subunit C1	200	23144	7	0.36401	0.152581	0.19984	0.23881	protein
179	Glyma13g16500.1	AT2G19480.1 nucleosome assembly protein 1;2	79	43355	9	0.107062	0.0796073	0.0479616	0.0782102	DNA
180	Glyma13g17450.1	AT4G33250.1 eukaryotic translation initiation factor 3K	194	26266	5	0.0856494	0.132679	0.171863	0.130064	protein
181	Glyma13g18730.1	AT2G20420.1 ATP citrate lyase (ACL) family protein	321	45654	10	0.222689	0.0729733	0.0919265	0.129196	TCA / org transformation
182	Glyma13g18950.1	AT2G20360.1 NAD(P)-binding Rossmann-fold superfamily protein	73	47958	6	0.0942144	0.0663394	0.039968	0.0668406	mitochondrial electron transport / ATP synthesis
183	Glyma13g19331.1	AT5G02500.1 heat shock cognate protein 70-1	583	69568	31	0.31262	0.411304	0.395683	0.373203	stress
184	Glyma13g19930.1	AT3G09630.1 Ribosomal protein L4/L1 family	272	44691	19	0.162734	0.351599	0.151878	0.22207	protein
185	Glyma13g23980.1	AT1G29040.1	162	14170	6	0.167016	0.258724	0.155875	0.193872	not assigned
186	Glyma13g26990.1	AT5G12380.1 annexin 8	196	35744	12	0.299773	0.630224	0.279776	0.403258	cell
187	Glyma13g32790.1	AT5G09590.1 mitochondrial HSO70 2	512	72555	22	0.34688	0.258724	0.155875	0.253826	stress
188	Glyma13g35100.2	AT5G53870.1 early nodulin-like protein 1	237	59871	10	0.162734	0.179116	0.195843	0.179231	misc
189	Glyma13g42310.1	AT1G55020.1 lipoxygenase 1	331	97499	36	0.119909	0.18575	0.11191	0.13919	hormone metabolism
190	Glyma14g00500.1	AT4G35260.1 isocitrate dehydrogenase 1	177	40227	8	0.184146	0.179116	0.171863	0.178375	TCA / org transformation
191	Glyma14g00720.1	AT4G12730.1 FASCICLIN-like arabinogalactan 2	160	47967	4	0.0942144	0.0663394	0.0879297	0.0828278	cell wall
192	Glyma14g09300.1	AT4G34110.1 poly(A) binding protein 2	43	71913	6	0.0599546	0.0928751	0.0559552	0.069595	RNA
193	Glyma14g11711.1	AT4G31180.1 Class II aminoacyl-tRNA and biotin synthetases superfamily protein	123	60756	9	0.205559	0.0530715	0.107914	0.122181	protein
194	Glyma14g13970.1	AT2G25280.1	90	33479	7	0.226971	0.0995091	0.211831	0.179437	not assigned
195	Glyma14g24860.1	AT1G77120.1 alcohol dehydrogenase 1	143	41152	9	0.179864	0.278625	0.311751	0.256747	fermentation
196	Glyma14g36610.1	AT3G10850.1 Metallo-hydrolase/oxidoreductase superfamily protein	116	29042	4	0.0770845	0.119411	0.0719424	0.0894793	Biodegradation of Xenobiotics
197	Glyma14g38860.1	AT5G17380.1 Thiamine pyrophosphate dependent pyruvate decarboxylase family protein	102	60971	11	0.072802	0.0530715	0.0679456	0.0646064	fermentation
198	Glyma15g01000.1	AT1G15330.1 Cystathionine beta-synthase (CBS) protein	89	45623	12	0.0984969	0.0729733	0.0919265	0.0877989	not assigned
199	Glyma15g03030.1	AT1G55020.1 lipoxygenase 1	451	97107	29	0.175581	0.225554	0.135891	0.179009	hormone metabolism
200	Glyma15g07910.4	AT4G04955.1 allantoinase	116	56895	7	0.124192	0.0597055	0.0719424	0.0852799	nucleotide metabolism
201	Glyma15g09350.1	AT5G01410.1 Aldolase-type TIM barrel family protein	204	33499	12	0.226971	0.21892	0.211831	0.219241	Co-factor and vitamine metabolism
202	Glyma15g11530.1	AT1G11840.6 glyoxalase I homolog	150	32468	8	0.0685195	0.106143	0.0639488	0.0795371	Biodegradation of Xenobiotics
203	Glyma15g19670.1	AT1G54100.1 aldehyde dehydrogenase 7B4	294	54798	11	0.235536	0.126045	0.219824	0.193802	fermentation
204	Glyma15g42620.1	AT1G74060.1 Ribosomal protein L6 family protein	70	25915	6	0.188429	0.484278	0.291767	0.321491	protein
205	Glyma16g00410.1	AT5G49910.1 chloroplast heat shock protein 70-2	464	73880	12	0.128474	0.0928751	0.151878	0.124409	stress
206	Glyma16g04180.1	AT2G21720.1 Plant protein of unknown function (DUF639)	120	76084	8	0.0556721	0.0398036	0.0519584	0.0491447	not assigned
207	Glyma16g05240.1	AT5G13980.1 Glycosyl hydrolase family 38 protein	45	117546	1	0.0171299	0.0265358	0.0159872	0.0198843	misc
208	Glyma16g10700.1	AT5G59240.1 Ribosomal protein S8e family protein	203	24909	12	0.196994	0.756269	0.307754	0.420339	protein
209	Glyma16g10730.1	AT3G25230.1 rotamase FKBP 1	132	64048	17	0.0342598	0.0530715	0.0639488	0.0504267	protein
210	Glyma16g26920.1	AT3G03960.1 TCP-1/cpn60 chaperonin family protein	169	58948	11	0.0770845	0.18575	0.0319744	0.0982697	protein
211	Glyma16g27030.1	AT5G19770.1 tubulin alpha-3	44	50156	10	0.141322	0.139313	0.0839329	0.121522	cell
212	Glyma16g30190.1	AT4G20850.1 tripeptidyl peptidase ii	348	148773	17	0.0899319	0.0928751	0.135891	0.106233	protein
213	Glyma17g04210.1	AT3G17240.1 lipoamide dehydrogenase 2	114	53197	61	0.0856494	0.0597055	0.0799361	0.075097	TCA / org transformation
214	Glyma17g07380.1	AT5G57655.2 xylose isomerase family protein	327	54575	19	0.295491	0.278625	0.219824	0.264647	minor CHO metabolism
215	Glyma17g08020.1	AT1G16030.1 heat shock protein 70B	1167	71220	58	0.74515	0.822608	0.623501	0.73042	stress
216	Glyma17g11820.1	AT5G20280.1 sucrose phosphate synthase 1F	266	118687	13	0.0942144	0.0530715	0.0719424	0.0730761	major CHO metabolism
217	Glyma17g13570.1	AT5G63190.1 MA3 domain-containing protein	326	75794	16	0.158451	0.0862412	0.115907	0.1202	DNA
218	Glyma17g13730.1	AT5G03860.1 malate synthase	39	64738	15	0.0685195	0.0530715	0.0639488	0.0618466	gluconeogenesis / glyoxylate cycle
219	Glyma17g14280.1	AT4G22670.1 HSP70-interacting protein 1	68	43651	3	0.0513897	0.159215	0.0959233	0.102176	not assigned
220	Glyma17g26810.1	AT2G25490.1 EIN3-binding F box protein 1	95	30046	12	0.072802	0.112777	0.0679456	0.0845082	protein
221	Glyma17g36210.2	AT1G47420.1 succinate dehydrogenase 5	146	30743	3	0.154169	0.112777	0.143885	0.136944	not assigned
222	Glyma18g02960.1	AT3G11130.1 Clathrin, heavy chain	285	194000	19	0.081367	0.106143	0.0999201	0.09581	cell
223	Glyma18g05220.1	AT3G02720.1 Class I glutamine amidotransferase-like superfamily protein	226	41771	7	0.111344	0.0796073	0.103917	0.0982895	not assigned
224	Glyma18g44040.1	AT1G17890.1 NAD(P)-binding Rossmann-fold superfamily protein	139	36128	11	0.128474	0.0928751	0.195843	0.139064	cell wall
225	Glyma18g52610.1	AT5G02500.1 heat shock cognate protein 70-1	692	71587	33	0.355445	0.398036	0.435651	0.396378	stress
226	Glyma19g00870.1	AT5G08570.1 Pyruvate kinase family protein	526	55893	25	0.419682	0.351599	0.327738	0.36634	glycolysis
227	Glyma19g22730.1	AT2G24200.1 Cytosol aminopeptidase family protein	33	61196	2	0.0342598	0.0530715	0.0679456	0.051759	protein
228	Glyma19g29180.3	AT5G17920.1 Cobalamin-independent synthase family protein	705	84390	25	0.325468	0.577153	0.347722	0.416781	amino acid metabolism
229	Glyma19g30450.1	AT3G10740.1 alpha-L-arabinofuranosidase 1	151	74470	6	0.0599546	0.0464376	0.0559552	0.0541158	cell wall
230	Glyma19g30540.1	AT3G12390.1 Nascent polypeptide-associated complex (NAC), alpha subunit family protein	262	21985	6	0.231253	0.358233	0.363709	0.317732	protein
231	Glyma19g32990.1	AT5G09810.1 actin 7	738	41898	34	0.638088	0.809341	0.595524	0.680984	cell
232	Glyma19g34900.2	AT4G21150.1 ribophorin II (RPN2) family protein	122	74828	6	0.0299773	0.0928751	0.0279776	0.0502767	development
233	Glyma19g37350.1	AT2G36640.1 embryonic cell protein 63	107	28391	5	0.0770845	0.119411	0.0719424	0.0894793	development
234	Glyma19g37520.1	AT2G36530.1 Enolase	838	47929	33	0.43253	0.543983	0.48761	0.488041	glycolysis
235	Glyma19g40550.1	AT4G01970.1 stachyose synthase	179	96495	10	0.0685195	0.0663394	0.039968	0.0582757	minor CHO metabolism
236	Glyma19g40930.3	AT3G62120.1 Class II aaRS and biotin synthetases superfamily protein	334	59042	15	0.325468	0.179116	0.251799	0.252128	protein
237	Glyma19g42020.1	AT3G05600.1 alpha/beta-Hydrolases superfamily protein	77	36204	8	0.128474	0.0928751	0.0559552	0.0924348	misc
238	Glyma19g43230.1	AT3G04880.1 DNA-damage-repair/toleration protein (DRT102)	178	33078	6	0.231253	0.0995091	0.131894	0.154219	DNA
239	Glyma20g03250.2	AT3G29320.1 Glycosyl transferase, family 35	233	112421	14	0.0599546	0.0928751	0.0359712	0.0629337	major CHO metabolism
240	Glyma20g25920.1	AT5G08680.1 ATP synthase alpha/beta family protein	1031	59923	37	0.77941	0.696564	0.563549	0.679841	mitochondrial electron transport / ATP synthesis
241	Glyma20g28550.1	AT3G22490.1 Seed maturation protein	142	26156	3	0.0856494	0.132679	0.0799361	0.0994214	development
242	Glyma20g29190.1	AT5G62180.1 carboxyesterase 20	34	37415	6	0.0599546	0.0928751	0.0559552	0.069595	not assigned
243	Glyma20g30360.1	AT4G28000.1 P-loop containing nucleoside triphosphate hydrolases superfamily protein	144	92768	12	0.0471072	0.112777	0.0679456	0.0759433	protein
244	Glyma20g33910.1	AT3G23990.1 heat shock protein 60	454	61553	33	0.308338	0.172482	0.143885	0.208235	protein
245	Glyma20g37670.1	AT1G54870.1 NAD(P)-binding Rossmann-fold superfamily protein	261	32054	17	0.149887	0.371501	0.139888	0.220425	misc
246	Glyma20g38740.1	AT1G50480.1 10-formyltetrahydrofolate synthetase	358	67965	19	0.179864	0.159215	0.211831	0.183636	C1-metabolism
a, Accession number, according to the Phytozome database.
b, M.P., number of matched peptide, the proteins with >1 matched peptides were considered.
c, Mol (%), protein abundance calculated from emPAI.
d, Function, functional bin code using classification by MapMan bin.
