# Supplementary material for: Datasets of mung bean proteins and metabolites from four different cultivars
Source: Data Brief. 2017 Jul 4;13:703–6. doi: 10.1016/j.dib.2017.06.051 (PMC5510489; doi:10.1016/j.dib.2017.06.051)
Supplement: Supplementary file 13 — Supplementary material [file mmc13.xlsx]

## Sheet: results
Supplemental Table 9. Metabolites identified in coat.
					China 1				China 2				Thailand				Myanmar				Fold change
No	Compound name	Similaritya	R.T.b (min)	Mass (Da)	R1	R2	R3	Mean	R1	R2	R3	Mean	R1	R2	R3	Mean	R1	R2	R3	Mean	China 1/China 2	p-valuec(China 1/China 2)	China 1/Thailand	p-valuec(China 1/Thailand)	China 1/Myanmar	p-valuec(China 1/Myanmar)
1	xylose 1	779.833	17.2738	103	0.0205014	0.032849	0.0558489	0.0363998	0.118877	0.116107	0.0608508	0.0986114	0.0491788	0.0488238	0.0823854	0.0601293	0.0868629	0.0750459	0.0997352	0.0872147	0.369123	0.0223503	0.605358	0.0967848	0.417358	0.00779343
2	xylitol	682.5	17.7838	217	0.0141357	0.00151806	0.00346549	0.00637309	0.0167226	0.0167307	0.00583433	0.0130959	0.0114398	0.00639598	0.0188981	0.0122446	0.00921612	0.0120312	0.00553712	0.00892817	0.486648	0.138426	0.52048	0.166825	0.713818	0.294223
3	xanthine	472.4	21.0655	353	2.24805e-08	0.000166673	0.000318298	0.000161665	2.18607e-08	2.15977e-08	0.000359778	0.00011994	1.95658e-08	0.000422464	1.35973e-07	0.000140873	0.000582284	2.54989e-08	2.2014e-08	0.000194111	1.34787	0.398056	1.14759	0.453777	0.832848	0.44361
4	valine	751.583	11.559	144	0.0610551	0.0215313	0.0193552	0.0339805	2.18607e-08	0.0447331	0.0165186	0.0204172	0.0586965	0.0766618	0.04297	0.0594428	0.0533901	0.0303222	0.0309022	0.0382049	1.66431	0.25549	0.571651	0.100847	0.88943	0.399568
5	uridine 2	715.417	24.8183	258	0.00836459	0.00611347	0.00293643	0.00580483	0.0116661	0.0691384	0.00371404	0.0281728	0.00697857	0.00380614	0.0091056	0.0066301	0.00439679	0.00791968	0.00461401	0.00564349	0.206043	0.170043	0.875526	0.363437	1.02859	0.46892
6	urea	681.083	11.9883	189	0.00471993	0.000679689	0.000606606	0.00200208	0.00586874	0.00418891	0.00202173	0.00402646	0.00214376	0.00240725	0.00563394	0.00339498	0.00240764	0.00110212	0.00107303	0.00152759	0.49723	0.15671	0.589716	0.236775	1.31061	0.37823
7	uracil	744.333	13.2716	99	0.00334724	0.00130596	0.00249425	0.00238248	0.00472905	0.00241519	0.0015709	0.00290505	0.00181428	0.00144828	0.00160009	0.00162088	0.00280743	0.00467496	0.00160361	0.00302867	0.820119	0.331749	1.46987	0.137037	0.786645	0.289542
8	tryptophan 1	734.333	22.9451	202	0.0441436	0.0109233	0.0211618	0.0254096	0.0552948	0.072539	0.0240319	0.0506219	0.0539883	0.0461303	0.0418846	0.0473344	0.026915	0.0235425	0.0430254	0.031161	0.501949	0.108973	0.53681	0.0518522	0.81543	0.321849
9	thymidine 5'-monophosphate degr prod	241.333	18.7835	243	0.00750098	0.0064187	0.00606532	0.00666167	0.00449902	0.0126438	0.00806206	0.00840162	0.00890712	0.00813762	0.0593195	0.0254547	0.00566379	0.00476629	0.0089431	0.00645773	0.792903	0.254014	0.261706	0.164724	1.03158	0.443237
10	Threonic acid	748.417	16.0593	292	0.00331141	0.00142485	0.00569153	0.00347593	0.0232215	0.0324811	0.018062	0.0245882	0.0185498	0.0122158	0.0322508	0.0210054	0.0100076	0.0173801	0.00964955	0.0123457	0.141366	0.00431271	0.165477	0.0220097	0.281548	0.0170657
11	Threitol	689.75	15.3256	217	0.00103129	0.000605142	0.00237849	0.00133831	0.0101297	0.0123772	0.00332897	0.00861196	0.00477893	0.00328736	0.0112602	0.00644218	0.00488601	0.00553539	0.00239041	0.0042706	0.155401	0.029278	0.207742	0.0556257	0.313377	0.0278524
12	tartaric acid	759.583	16.9828	292	0.0104379	0.0260974	0.0114987	0.0160113	0.0970883	0.181615	0.0979345	0.125546	0.0945007	0.0309883	0.0814478	0.0689789	0.0484881	0.0870724	0.0303756	0.055312	0.127534	0.00919014	0.232119	0.028593	0.289473	0.0438136
13	Tagatose 1	362	19.2094	287	0.00330341	1.89806e-06	0.000423516	0.00124294	0.00277133	0.00335358	0.00867532	0.00493341	0.00278598	0.00129104	0.00496452	0.00301385	0.00306819	0.00529425	0.00119937	0.00318727	0.251944	0.0802968	0.412411	0.149882	0.389971	0.142144
14	sulfuric acid	451.833	10.8279	281	2.24805e-08	0.0193121	0.0130698	0.010794	0.0286054	0.0131731	0.0170743	0.0196176	0.0189738	0.01336	0.0150392	0.015791	0.016424	0.0215222	0.0160722	0.0180061	0.55022	0.147734	0.683555	0.22336	0.599463	0.146297
15	sucrose	785.083	26.2449	361	0.110689	0.165719	0.217871	0.16476	0.00404523	0.0429879	0.0842426	0.0437586	0.194691	0.342327	0.206629	0.247882	0.270425	0.443159	0.194677	0.302754	3.76519	0.0175787	0.664668	0.10781	0.544203	0.0793614
16	succinic acid	762.25	12.9286	147	0.0340679	0.03645	0.0894562	0.0533247	0.264661	0.331753	0.110922	0.235779	0.189516	0.128076	0.222169	0.17992	0.176094	2.54989e-08	0.115433	0.0971758	0.226164	0.0273187	0.29638	0.00924078	0.548744	0.233908
17	succinate semialdehyde 1	344.429	11.0838	89	0.000358746	0.000315615	0.000336595	0.000336986	0.000402509	2.15977e-08	1.56562e-08	0.000134182	0.000336201	1.68758e-08	0.00213163	0.000822614	1.70994e-08	2.54989e-08	0.000456461	0.000152168	2.5114	0.10337	0.409652	0.251874	2.21457	0.146328
18	stearic acid	726.083	23.1569	132	0.0693569	0.0323839	0.0531187	0.0516198	2.18607e-08	0.0572919	0.0423688	0.0332203	0.0528239	0.0536166	1.35973e-07	0.0354802	1.70994e-08	0.0665841	0.0749248	0.0471696	1.55387	0.207178	1.45489	0.239743	1.09434	0.436227
19	squalene	499.75	27.7798	203	2.24805e-08	0.00673675	0.00516489	0.00396722	2.18607e-08	0.00682881	1.56562e-08	0.00227628	1.95658e-08	1.68758e-08	1.35973e-07	5.74714e-08	1.70994e-08	0.00653519	2.2014e-08	0.00217841	1.74285	0.304599	69029.4	0.0615052	1.82115	0.290395
20	sorbitol	855.7	20.2521	319	0.0109227	0.0522818	0.0182841	0.0271629	2.18607e-08	0.0814906	0.0414267	0.0409724	0.0351142	0.0252772	0.0515217	0.0373044	0.0215975	2.54989e-08	0.0127436	0.011447	0.662955	0.316471	0.728142	0.266223	2.37292	0.16519
21	Sophorose 2	604.545	27.6355	204	0.0520957	0.0178383	0.0403733	0.0367691	0.0582053	0.0714991	0.0102253	0.0466433	0.0424062	0.0208894	1.35973e-07	0.0210985	0.0363977	0.0353053	0.0159843	0.0292291	0.788305	0.332449	1.74273	0.189262	1.25796	0.282583
22	shikimic acid	593.25	18.8876	204	2.24805e-08	0.00104235	0.00415087	0.00173108	0.0168947	0.0203032	0.00584295	0.0143469	0.00657673	0.00378021	0.0130233	0.0077934	0.00721099	0.0059864	0.00412617	0.00577452	0.120659	0.0249227	0.222121	0.0570175	0.299779	0.029007
23	serine 1	699.083	13.5365	204	0.00451128	0.00765917	0.00744984	0.0065401	0.0715658	0.0208293	0.061533	0.0513094	0.0213257	1.68758e-08	0.123009	0.0481114	0.0330935	0.0130222	0.0136544	0.0199234	0.127464	0.0225113	0.135937	0.167514	0.328262	0.0575412
24	Sedoheptulose	609.714	20.1961	204	2.24805e-08	0.0174187	0.0344367	0.0172851	2.18607e-08	0.0693296	1.56562e-08	0.0231099	0.0644849	1.68758e-08	0.0677036	0.0440628	1.70994e-08	2.54989e-08	0.0298998	0.00996662	0.747954	0.414132	0.392284	0.165181	1.7343	0.315292
25	scopoletin	593.909	21.5164	234	0.00210684	1.98875e-08	0.000945642	0.0010175	0.00198753	0.00218149	0.00138512	0.00185138	0.00162842	0.00117618	0.00624041	0.00301501	0.000760708	0.00116527	0.000815357	0.00091378	0.549591	0.135886	0.337479	0.156127	1.11351	0.437855
26	Salicylaldehyde	399.5	13.7463	119	0.0010177	0.00109737	0.000713813	0.000942961	0.000991583	2.15977e-08	0.0010215	0.000671035	0.000909313	0.000680925	0.00344254	0.00167759	0.000932409	0.00134165	0.000853651	0.00104257	1.40523	0.243412	0.562091	0.228369	0.904458	0.314899
27	salicin	445.5	25.2348	157	0.00412157	1.98875e-08	0.000766778	0.00162946	0.00260896	0.0023778	0.00179708	0.00226128	0.00158199	0.00165615	0.00137559	0.00153791	0.00181339	0.0032526	0.00269031	0.00258543	0.72059	0.324769	1.05953	0.472963	0.630245	0.256468
28	saccharopine 2	308.5	24.745	294	0.0051953	0.00205308	0.0034452	0.00356452	0.00723959	0.00332455	0.00358226	0.00471547	0.0022626	0.00357763	0.00239495	0.00274506	0.00364109	0.00637052	0.00657046	0.00552736	0.755922	0.250424	1.29852	0.229385	0.644888	0.104369
29	Saccharic acid	789.6	21.0143	333	0.00714419	0.00144032	0.00905961	0.00588138	0.0560429	0.07209	0.0587842	0.0623057	0.057351	1.68758e-08	0.0731996	0.0435169	1.70994e-08	0.0631341	0.0152236	0.0261192	0.0943955	0.000247143	0.135152	0.0837543	0.225174	0.175203
30	ribose	791.417	17.4476	103	0.0175889	0.027719	0.034815	0.0267076	2.18607e-08	0.082374	0.0433986	0.0419242	0.0461869	0.0410658	0.108692	0.065315	0.0391257	0.0510942	0.0475724	0.0459308	0.637046	0.28265	0.408906	0.0792678	0.581476	0.0175051
31	Ribonic acid, gamma-lactone	564.25	17.5672	102	0.000226385	0.000173396	0.000303271	0.000234351	0.00142741	0.00220838	0.00178333	0.00180637	0.00053924	0.000496544	0.00152851	0.000854765	0.000718135	0.00176902	0.000433561	0.000973571	0.129736	0.00117659	0.27417	0.0706916	0.240712	0.0720709
32	ribitol	733.636	18.0498	52	0.00162514	0.00212718	0.00230937	0.00202056	0.00186908	0.00148659	0.00122841	0.00152803	0.00102606	1.68758e-08	0.015655	0.00556034	0.0012192	0.00263661	0.00190924	0.00192168	1.32234	0.0747637	0.363388	0.261378	1.05145	0.419731
33	resorcinol	283.778	13.9042	240	0.0016934	0.00109088	0.00106935	0.00128454	2.18607e-08	0.00183188	0.00111095	0.000980951	0.00119199	1.68758e-08	0.00712666	0.00277289	0.000979504	0.00146157	2.2014e-08	0.0008137	1.30949	0.311462	0.46325	0.269077	1.57864	0.189354
34	Pyruvic acid	585.167	9.13	174	0.000329901	0.000597885	0.000472147	0.000466644	0.00141572	0.00323042	0.000595395	0.00174718	0.00382052	0.00186288	0.00263688	0.00277342	1.70994e-08	2.54989e-08	0.00109226	0.000364101	0.267085	0.088509	0.168256	0.00796187	1.28163	0.398292
35	Purine riboside	581.7	24.1295	217	0.0186326	0.0220152	0.018964	0.0198706	0.257382	0.200548	0.25364	0.23719	0.0825585	0.033218	0.0898824	0.068553	0.121474	0.158178	0.147402	0.142352	0.0837751	0.000146589	0.289858	0.0261954	0.139588	0.000181548
36	prunin degr. Prod. 1	561.083	27.9074	312	0.00616235	0.000258929	0.00309519	0.00317216	0.00349974	0.00345079	0.000446685	0.00246574	0.00717167	0.00537833	0.00827612	0.00694204	0.00126686	0.00212986	0.000508021	0.00130158	1.28649	0.369715	0.456949	0.05928	2.43716	0.174832
37	Prostaglandin E2 1	298.7	27.6409	160	0.00182625	1.98875e-08	0.00103785	0.000954705	0.00149921	0.00188344	0.000239193	0.00120728	0.00102719	0.000550411	1.35973e-07	0.000525913	0.000558937	0.000796803	0.000541804	0.000632515	0.790789	0.372631	1.81533	0.259255	1.50938	0.289812
38	proline	321.727	12.7674	180	0.0223032	0.0229425	0.0243679	0.0232045	0.0238931	2.15977e-08	0.0451898	0.0230276	0.0331177	0.0331046	0.019797	0.0286731	0.0103696	0.0219413	0.0362832	0.0228647	1.00768	0.494924	0.809277	0.144613	1.01486	0.483061
39	piceatannol 2	365.2	25.5776	187	0.000383023	1.98875e-08	6.73156e-05	0.000150119	2.18607e-08	2.15977e-08	1.56562e-08	1.97049e-08	1.95658e-08	2.2207e-06	1.1086e-05	4.4421e-06	1.70994e-08	2.54989e-08	1.43272e-05	4.78992e-06	7618.4	0.136247	33.7947	0.142473	31.3407	0.143051
40	phytosphingosine 2	698.833	26.166	204	0.00489461	0.00361371	0.00531812	0.00460881	0.00679703	0.00245104	0.00932415	0.00619074	0.00245062	0.00139747	0.00266813	0.00217207	1.70994e-08	0.00275304	0.00192519	0.00155942	0.744469	0.243812	2.12185	0.00975186	2.95547	0.0169899
41	Phytol	639.583	22.5298	143	0.00676752	0.00640652	0.00633738	0.00650381	0.00812545	0.00899451	0.0076899	0.00826995	0.00626003	0.00738851	1.35973e-07	0.00454956	0.00660235	0.00970712	0.00793274	0.00808073	0.786438	0.00607809	1.42955	0.221849	0.804853	0.0789247
42	phosphate	807.083	12.3243	299	0.582981	0.376333	0.238802	0.399372	0.591165	0.603267	0.503731	0.566054	0.444071	0.395702	0.391762	0.410512	0.360573	0.300924	0.393739	0.351745	0.705537	0.0935031	0.972865	0.458918	1.1354	0.334858
43	phloroglucinol	593.2	17.0808	342	0.00167587	0.00117062	2.16334e-08	0.000948838	0.0014716	0.00171797	0.00135588	0.00151515	0.00103597	0.00116225	1.35973e-07	0.000732786	0.00102366	2.54989e-08	0.0011815	0.000735061	0.626234	0.163566	1.29484	0.372124	1.29083	0.373661
44	phenylalanine 2	736.25	16.1138	120	0.00472606	0.0029717	0.00427137	0.00398971	0.00570635	0.0043446	0.00333119	0.00446071	0.00313037	0.00377465	0.0256951	0.0108667	0.00736782	0.00615698	0.00833077	0.00728519	0.894411	0.30769	0.36715	0.203675	0.547647	0.00792783
45	Phenyl beta-D-glucopyranoside	481.75	23.6323	204	0.00152956	0.00151792	0.00194035	0.00166261	0.00292826	0.00292247	0.0032542	0.00303498	0.0115311	0.0150766	0.0168261	0.0144779	0.00192509	2.54989e-08	0.0055043	0.00247647	0.547817	0.000744807	0.114838	0.000603885	0.671363	0.320763
46	pentadecanoic acid	526.5	20.4099	299	2.24805e-08	0.000543658	0.000498574	0.000347418	2.18607e-08	2.15977e-08	0.00055221	0.000184084	1.95658e-08	0.000449332	1.35973e-07	0.000149829	1.70994e-08	2.54989e-08	0.000663823	0.000221289	1.88728	0.277167	2.31876	0.219097	1.56998	0.338706
47	Pelargonic acid	345.25	13.6001	215	2.24805e-08	0.000244356	0.00021443	0.000152936	2.18607e-08	2.15977e-08	0.000309102	0.000103048	1.95658e-08	0.000258026	0.00120674	0.000488264	1.67824e-05	0.000195175	0.000384873	0.000198944	1.48412	0.358902	0.313224	0.210798	0.768741	0.371768
48	palmitoleic acid	407.667	21.2638	73	2.24805e-08	0.0208097	0.0329381	0.0179159	2.18607e-08	2.15977e-08	0.0367002	0.0122334	0.0182899	0.0416502	1.35973e-07	0.0199801	1.70994e-08	0.058813	0.0466864	0.0351665	1.46451	0.366739	0.89669	0.449989	0.509461	0.222127
49	palmitic acid	832	21.3726	313	0.0553109	0.0342622	0.0447021	0.0447584	2.18607e-08	2.15977e-08	0.0409501	0.01365	0.0271412	0.0294305	0.0122391	0.0229369	0.0536592	2.54989e-08	0.0348599	0.0295064	3.27899	0.05289	1.95137	0.0274238	1.5169	0.208325
50	palatinitol 2	716.75	28.3722	204	0.0175643	0.0109695	0.0203334	0.0162891	0.015052	0.0182914	0.0172215	0.016855	0.0136004	0.0106179	1.35973e-07	0.00807282	0.00637462	0.00909963	0.0112232	0.00889915	0.966423	0.428276	2.01777	0.0869772	1.83041	0.038207
51	oxoproline	862	15.7232	156	0.186838	0.122047	0.167788	0.158891	0.642591	0.7812	0.585143	0.669645	0.871196	0.805136	0.861355	0.845896	0.278968	0.243588	0.327013	0.28319	0.237276	0.000566366	0.187837	8.37541e-06	0.561076	0.00790451
52	oxamide	231.5	13.1451	174	0.00100562	1.98875e-08	0.000685999	0.00056388	0.000943356	0.000772951	0.000548379	0.000754895	0.000751071	0.000630225	1.35973e-07	0.000460477	0.000710586	0.00107015	0.000829088	0.000869941	0.746965	0.290177	1.22456	0.398749	0.648182	0.19309
53	oxalic acid	540.5	10.3383	147	0.00131464	1.98875e-08	0.00081281	0.000709157	0.00102456	2.15977e-08	1.56562e-08	0.000341533	1.95658e-08	1.68758e-08	1.35973e-07	5.74714e-08	0.000949112	2.54989e-08	2.2014e-08	0.000316386	2.0764	0.256676	12339.3	0.0688882	2.24143	0.236697
54	O-Phosphorylethanolamine	497.9	18.6705	172	0.000505188	0.000556562	0.000403175	0.000488308	2.18607e-08	0.000350765	0.000362911	0.000237899	0.000345141	1.68758e-08	0.000284389	0.000209849	1.70994e-08	0.000890708	0.000567432	0.000486053	2.05258	0.0602245	2.32695	0.0367648	1.00464	0.496798
55	oleic acid	585	22.9819	96	0.00320949	0.00338372	0.00272344	0.00310555	0.00260832	0.00252209	0.00194541	0.00235861	0.00313028	0.00365215	0.00389354	0.00355866	0.00162225	2.54989e-08	0.00142526	0.00101585	1.31669	0.0299251	0.872674	0.102494	3.0571	0.00943973
56	o-Hydroxyhippuric acid 2	251.9	21.6211	180	0.00621368	0.00641919	0.00669936	0.00644408	0.00428018	0.00318221	0.00424364	0.00390201	0.00213331	0.00349949	0.002596	0.00274293	0.00499721	0.00459885	0.0061167	0.00523759	1.65148	0.00138423	2.34934	0.000479356	1.23035	0.0321098
57	octanal 3	228.667	20.253	333	0.006774	0.000631264	0.00533617	0.00424715	2.18607e-08	2.15977e-08	1.56562e-08	1.97049e-08	0.000628166	1.68758e-08	0.00343097	0.00135305	0.00401558	2.54989e-08	0.00184862	0.00195474	215538	0.0419476	3.13894	0.123256	2.17274	0.176953
58	nornicotine	267	15.979	142	0.00546966	0.000739255	0.000826606	0.00234517	0.00207431	2.15977e-08	0.00140797	0.00116077	0.00259406	0.00306312	0.00270659	0.00278792	0.00172849	0.00148846	0.0016875	0.00163482	2.02036	0.259591	0.841191	0.395889	1.43452	0.336642
59	N-Methyl-DL-alanine	257	10.9724	267	0.000644194	0.000584166	0.000519981	0.00058278	0.000755578	0.000712047	0.000772202	0.000746609	0.000484422	0.00048533	0.00398175	0.0016505	0.000510256	0.000679919	0.000652364	0.00061418	0.780569	0.00751424	0.353093	0.205846	0.948875	0.323788
60	N-Ethylglycine 2	340	11.2417	171	2.24805e-08	0.000665176	0.000135573	0.000266924	2.18607e-08	2.15977e-08	1.56562e-08	1.97049e-08	1.95658e-08	1.68758e-08	0.00254655	0.000848863	1.70994e-08	2.54989e-08	2.2014e-08	2.15374e-08	13546.1	0.129381	0.314449	0.270703	12393.5	0.129382
61	Neohesperidin	267	25.1703	219	2.24805e-08	0.000504137	0.00155396	0.000686041	0.00786984	0.00599371	0.00626518	0.00670958	0.00320218	0.00203123	0.00329071	0.00284137	0.00174388	0.00134452	0.00174718	0.00161186	0.102248	0.000629603	0.241447	0.0121893	0.42562	0.062074
62	N-cyclohexylformamide 2	223.4	11.6834	227	0.000355337	1.98875e-08	0.00021167	0.000189009	0.000256105	0.000297758	0.000163389	0.000239084	0.000202535	0.00024282	0.00100205	0.000482469	0.000184401	0.000187138	0.000219096	0.000196879	0.790556	0.33706	0.391754	0.176708	0.960027	0.471601
63	naringenin 1	279.25	28.2116	368	0.0137093	0.0180735	0.0116173	0.0144667	0.00352765	0.00498034	0.00431441	0.00427413	0.00379828	0.00390839	0.00330948	0.00367205	0.00578955	0.004965	0.00384425	0.00486627	3.38471	0.00318455	3.93968	0.00241766	2.97285	0.00420047
64	N-Acetyl-beta-D-mannosamine 1	472.75	21.6315	285	0.0011719	3.32265e-05	2.39718e-05	0.000409701	0.000926077	0.000851491	0.000662636	0.000813401	0.000265923	0.000191353	0.000260793	0.000239356	0.000160017	0.000148738	0.000189334	0.00016603	0.503689	0.179041	1.71168	0.33931	2.46764	0.278775
65	myo-inositol	813.25	21.804	305	0.361095	1.98875e-08	0.302927	0.22134	0.367317	0.354863	0.32248	0.34822	0.606601	0.626532	0.682297	0.638477	0.31778	0.354004	0.310928	0.327571	0.635634	0.161669	0.346669	0.0108618	0.675703	0.19969
66	mucic acid	631.417	21.289	333	0.000362937	0.000592215	0.000570556	0.000508569	0.00306477	0.00379823	0.00391992	0.00359431	0.00393191	0.00416512	0.00516592	0.00442098	0.00388004	0.00415621	0.00399541	0.00401055	0.141493	0.000184523	0.115035	0.000265354	0.126808	2.73831e-06
67	Monostearin	497.8	27.3835	399	2.24805e-08	0.000534538	0.000957016	0.000497192	2.18607e-08	2.15977e-08	1.56562e-08	1.97049e-08	1.95658e-08	0.00461545	0.00551899	0.00337815	0.00053214	2.54989e-08	2.2014e-08	0.000177396	25231.9	0.0734984	0.147179	0.0857247	2.80273	0.192929
68	Monoolein	423.25	27.2845	262	0.00204953	1.98875e-08	0.000969324	0.00100629	2.18607e-08	0.00100386	1.56562e-08	0.000334632	1.95658e-08	0.00031716	0.00259764	0.000971608	0.00104834	0.000182631	0.000219664	0.000483545	3.00716	0.189588	1.0357	0.487123	2.08107	0.235053
69	Methylmalonic acid	247.667	11.523	225	2.24805e-08	0.00012892	0.000188224	0.000105722	0.000204651	0.000304352	1.56562e-08	0.000169673	1.95658e-08	0.000160229	1.35973e-07	5.34616e-05	1.70994e-08	0.000146539	0.000238924	0.000128493	0.623095	0.288398	1.97754	0.267395	0.822784	0.405358
70	Methyl Phosphate	750.667	10.9795	241	0.00376122	0.00361896	0.00469413	0.00402477	0.00363423	0.0038697	0.00349989	0.00366794	0.00465572	0.00550484	0.0335588	0.0145731	0.00344489	0.00391598	0.00307344	0.0034781	1.09728	0.185296	0.276177	0.164592	1.15717	0.129595
71	Methyl jasmonate 3	227.375	17.7317	282	0.00207013	0.00183991	0.00131355	0.00174119	0.00101344	0.00129317	0.00130869	0.0012051	0.00102711	0.000921407	0.00912457	0.00369103	0.00197233	0.00152307	0.00167968	0.00172503	1.44485	0.0462898	0.471737	0.256996	1.00937	0.47668
72	Methoxamedrine 2	245	17.8981	209	0.00221996	1.98875e-08	0.00112321	0.0011144	0.00185053	0.00168688	0.0018096	0.00178234	0.000874097	1.68758e-08	0.00248128	0.00111846	0.000557945	0.000368789	2.2014e-08	0.000308919	0.625245	0.178699	0.996364	0.498426	3.60741	0.145125
73	methionine 1	627.417	15.6691	176	0.00599515	0.000236181	0.000587525	0.00227295	0.00382406	0.00354279	0.0035077	0.00362485	0.00260697	1.68758e-08	0.0105912	0.0043994	0.00205866	0.00201796	0.00207553	0.00205072	0.627048	0.254496	0.516651	0.29771	1.10837	0.455421
74	maltose	755.2	27.0303	361	0.00782075	0.0163348	2.16334e-08	0.00805185	2.18607e-08	0.00949321	0.00670232	0.00539851	0.00217464	0.00216634	0.00501759	0.00311952	1.70994e-08	0.00191627	0.00102528	0.000980524	1.49149	0.327185	2.58112	0.181622	8.21179	0.105368
75	malonic acid 1	627.333	11.3611	147	0.00649097	0.00480663	0.0516069	0.0209682	0.0674248	0.0433571	0.0486223	0.0531348	0.0336375	0.0268457	0.0312456	0.0305763	0.0254739	0.0196741	0.0161289	0.0204256	0.394622	0.065533	0.685765	0.283921	1.02656	0.486934
76	malonic acid 1	355	11.3787	281	0.00156186	0.00124289	0.00104779	0.00128418	0.00162455	0.0016615	0.00161592	0.00163399	0.00107206	0.00116937	0.00158542	0.00127562	0.00111016	0.00138792	0.0014709	0.001323	0.785916	0.0403613	1.00671	0.485234	0.970658	0.422162
77	Maleimide	498.25	9.86097	154	2.24805e-08	0.000872744	0.000885184	0.000585983	0.00227869	0.00254151	0.00203451	0.0022849	0.0010057	0.00106954	0.0014253	0.00116685	0.0013717	0.00111438	0.0019802	0.00148876	0.256459	0.00328743	0.502194	0.0722001	0.393605	0.0406794
78	maleic acid	410	12.773	83	0.0147542	7.79084e-05	0.0016142	0.0054821	0.00638382	0.00525474	0.00306388	0.00490081	0.000174945	9.94078e-05	0.000670033	0.000314795	0.00204103	0.00211031	0.00242061	0.00219065	1.11861	0.454328	17.4148	0.164863	2.5025	0.259423
79	Lyxose 2	460.909	17.1023	217	0.0191553	0.00234844	0.00264602	0.00804991	0.0201511	0.0142124	0.0169161	0.0170932	0.0144167	0.00930924	0.00930488	0.0110103	1.70994e-08	0.0150217	0.0119797	0.00900048	0.470942	0.097368	0.731128	0.318566	0.894387	0.450681
80	lysine	702.25	20.1382	156	0.0183513	0.00220435	0.00292416	0.00782659	0.00353766	0.00369155	0.00334155	0.00352359	0.019287	0.017055	0.0192445	0.0185288	0.00503836	0.00936447	0.00544646	0.00661643	2.2212	0.22992	0.422401	0.057233	1.1829	0.417487
81	Loganin	515.4	28.3833	137	0.000535306	1.98875e-08	0.000286087	0.000273804	2.18607e-08	0.000322354	7.23172e-05	0.000131564	1.95658e-08	1.68758e-08	1.35973e-07	5.74714e-08	1.70994e-08	5.49048e-05	2.2014e-08	1.83146e-05	2.08114	0.240087	4764.18	0.0757062	14.95	0.0881065
82	L-Malic acid	825.333	15.2099	271	0.000667731	1.98875e-08	0.00031671	0.000328154	2.18607e-08	0.000569935	0.000430815	0.000333591	1.95658e-08	0.000405129	1.35973e-07	0.000135095	0.000335574	2.54989e-08	2.2014e-08	0.000111874	0.983702	0.492101	2.42907	0.229104	2.93325	0.193447
83	L-kynurenine 1	538	22.6984	192	2.24805e-08	1.98875e-08	0.000382396	0.00012748	0.000454362	0.00047171	0.000429097	0.000451723	0.000432203	0.000395464	0.000463325	0.000430331	0.000516523	2.54989e-08	0.000465003	0.000327184	0.282207	0.0322631	0.296236	0.0393246	0.389627	0.195587
84	Linoleic acid methyl ester	466.625	21.8976	263	2.24805e-08	0.00321531	0.00210345	0.00177293	0.00469731	0.00274611	0.00258972	0.00334438	1.95658e-08	0.00245275	1.35973e-07	0.000817635	1.70994e-08	0.00478006	0.00423367	0.00300458	0.530121	0.123698	2.16836	0.243316	0.590074	0.263587
85	linoleic acid	594.417	22.8888	67	0.00275263	0.00205122	0.00211457	0.00230614	0.0127305	0.0177684	0.0140745	0.0148578	0.00426523	1.68758e-08	0.0166066	0.0069573	0.0101983	0.0166351	0.0130823	0.0133052	0.155214	0.000590643	0.331471	0.201783	0.173326	0.00210786
86	L-homoserine 1	535.091	14.7318	128	0.000707951	0.000194639	0.000272863	0.000391817	0.000655089	0.000529482	0.000249852	0.000478141	0.000464316	1.68758e-08	0.00247645	0.000980261	0.000396442	0.000614617	0.000610801	0.00054062	0.81946	0.34384	0.399707	0.245403	0.724755	0.221763
87	L-cysteine	500	16.084	100	0.00904692	0.00107577	0.000965554	0.00369608	2.18607e-08	0.00543421	0.00166468	0.0023663	0.0034178	0.00379352	0.00476943	0.00399358	0.00212548	0.00239532	0.0023975	0.0023061	1.56197	0.346006	0.925505	0.458872	1.60274	0.315511
88	L-Allothreonine 1	749.583	13.8886	219	0.0240033	0.00348503	0.0054171	0.0109685	0.0375609	0.0151091	0.00552864	0.0193996	0.0108406	0.0328085	0.0655215	0.0363902	0.0107481	0.0082623	0.0103508	0.00978708	0.565398	0.25255	0.301413	0.106524	1.12071	0.433185
89	lactulose 2	358.7	26.827	131	0.0362791	0.0130613	0.00942015	0.0195869	2.18607e-08	0.0140754	0.00293933	0.0056716	0.00644603	1.68758e-08	0.0780328	0.0281596	0.0379242	0.00386552	0.003757	0.0151822	3.4535	0.107262	0.695566	0.380757	1.29012	0.385524
90	lactose 2	399.375	26.5739	242	0.00198229	1.98875e-08	0.000294221	0.000758845	0.00163818	0.00160439	0.00141405	0.00155221	0.000564652	1.68758e-08	1.35973e-07	0.000188268	0.000566471	0.000806997	2.2014e-08	0.00045783	0.488881	0.135429	4.03066	0.213374	1.65748	0.33652
91	Lactobionic Acid 1	425.727	27.1773	193	0.00551884	0.00517263	0.00279113	0.0044942	0.00281884	2.15977e-08	0.000757759	0.00119221	0.00155084	0.00140185	0.0131536	0.00536875	0.00343988	0.00487457	0.00325406	0.00385617	3.76964	0.025755	0.837103	0.418537	1.16546	0.278818
92	lactic acid	763.333	9.28646	117	0.0516355	0.0263134	0.0515625	0.0431705	0.101267	0.100385	0.133729	0.111794	0.0548922	0.0472901	0.0516843	0.0512889	0.0761068	0.0746069	0.0748308	0.0751815	0.386161	0.00385232	0.841712	0.202074	0.574217	0.00961696
93	Lactamide 2	295.333	10.4819	52	2.24805e-08	0.00304652	0.00291688	0.00198781	0.00311734	2.15977e-08	1.56562e-08	0.00103913	0.00308476	0.00239677	1.35973e-07	0.00182722	1.70994e-08	2.54989e-08	2.2014e-08	2.15374e-08	1.91296	0.272793	1.08788	0.45601	92295.5	0.0581522
94	Itaconic acid	766.083	13.3108	147	0.00563998	0.00187687	0.0033305	0.00361578	0.00517618	2.15977e-08	0.00255938	0.00257853	0.00417515	0.00389812	0.0333158	0.0137964	0.00365691	0.00476058	0.00353707	0.00398485	1.40227	0.30274	0.262082	0.179242	0.907382	0.383409
95	Isomaltose 1	860.917	28.0739	204	0.130154	0.0501568	2.16334e-08	0.0601036	0.0843813	0.0976656	0.0872352	0.0897607	0.0875223	0.0773333	1.35973e-07	0.0549519	0.0486756	0.0539097	0.0520086	0.0515313	0.669599	0.239982	1.09375	0.458915	1.16635	0.41614
96	Isoleucine	591.8	12.608	158	0.00174417	1.98875e-08	0.000568101	0.000770764	0.00184787	0.00231016	0.00191771	0.00202525	0.0013393	0.00108934	0.00107699	0.00116854	1.70994e-08	0.000820316	0.000819527	0.00054662	0.380578	0.0391705	0.659593	0.243721	1.41005	0.359823
97	Indolelactate 1	318.571	22.4196	333	0.000288972	1.98875e-08	0.00018756	0.000158851	0.000413432	0.00014703	1.56562e-08	0.000186826	0.000318151	1.68758e-08	1.35973e-07	0.000106101	0.000211829	0.000391097	2.2014e-08	0.000200983	0.85026	0.429478	1.49716	0.358609	0.79037	0.390136
98	hydroxyurea	414	11.718	217	2.24805e-08	1.98875e-08	0.000464308	0.000154784	0.000755638	2.15977e-08	0.000473669	0.000409776	0.000591515	0.000531921	0.00464351	0.00192231	0.000518409	0.000605626	0.00061054	0.000578192	0.377727	0.198703	0.0805194	0.133185	0.267703	0.0274397
99	hydroxylamine	744.917	10.1774	146	0.014121	0.011404	0.0122435	0.0125895	0.0175449	0.0147196	0.0191919	0.0171521	0.00953941	0.00810264	0.00864439	0.00876215	0.0147882	0.0149448	0.0149531	0.0148954	0.73399	0.0204486	1.43681	0.00671095	0.845196	0.0228585
100	Homogentisic acid	339.778	19.3282	281	0.00400648	0.00359922	0.00328066	0.00362879	2.18607e-08	0.0148534	0.00668191	0.00717846	0.0101706	0.0106281	0.0191617	0.0133202	1.70994e-08	2.54989e-08	0.00136599	0.000455344	0.50551	0.227743	0.272428	0.0148805	7.96933	0.00159523
101	heptadecanoic acid	743.667	22.2747	117	0.0464264	0.0352069	0.0303556	0.0373296	0.032797	0.035315	0.0270178	0.0317099	0.0186483	0.0207394	0.0253566	0.0215814	0.0257772	0.0258285	0.0260153	0.0258737	1.17722	0.176619	1.72971	0.0189249	1.44276	0.0369013
102	glycolic acid	690	9.5159	147	0.00831126	0.00674925	0.00996149	0.00834067	0.0240636	0.0229544	0.0215507	0.0228562	0.015056	0.0111546	0.0120425	0.012751	0.013078	0.0152405	0.0129521	0.0137569	0.364919	0.000124791	0.654119	0.0212451	0.606291	0.00517523
103	glycine 2	797.417	12.8679	174	0.0180131	0.0138045	0.01503	0.0156159	2.18607e-08	0.0362623	0.0159939	0.0174188	0.0262206	0.0280541	0.0242904	0.0261883	0.0146353	0.0122101	0.0197565	0.015534	0.896498	0.436401	0.596291	0.00154466	1.00527	0.487969
104	glycerol	793.25	12.3378	205	0.148615	0.100935	0.127273	0.125607	0.26843	0.265849	0.27323	0.26917	0.191129	0.138719	0.158524	0.162791	0.20791	0.178888	0.18982	0.192206	0.466648	0.000251962	0.771588	0.0725553	0.653504	0.00732763
105	Glutaric Acid	377.667	14.098	73	2.24805e-08	0.0067356	0.0070461	0.00459391	0.0171467	0.0175519	0.0108009	0.0151665	0.0114996	0.0187088	0.0141319	0.0147801	0.0112789	0.0107954	0.0108872	0.0109872	0.302899	0.0145125	0.310818	0.0154352	0.418115	0.0250241
106	glutamine 1	579.667	18.5731	156	0.00574718	1.98875e-08	0.00110686	0.00228469	2.18607e-08	2.15977e-08	1.56562e-08	1.97049e-08	1.95658e-08	0.0057194	1.35973e-07	0.00190652	1.70994e-08	2.54989e-08	2.2014e-08	2.15374e-08	115945	0.132076	1.19835	0.445591	106080	0.132076
107	glutamic acid	634.917	16.816	246	0.00206871	0.00225846	0.0026566	0.00232792	0.0118374	0.0138142	0.00149387	0.00904848	0.00834024	1.68758e-08	0.031058	0.0131327	0.00478216	0.00443224	0.00449321	0.0045692	0.257272	0.076839	0.177261	0.154548	0.509481	0.000195361
108	Glucose-1-phosphate	634.636	18.4702	232	0.00173127	0.000694235	0.000580432	0.00100198	0.00101383	0.00139008	0.000779751	0.00106122	0.00104928	0.0009997	0.0029805	0.00167649	1.70994e-08	0.00141652	0.000902329	0.000772954	0.944175	0.445655	0.597663	0.20906	1.2963	0.349919
109	glucose 2	304.556	20.0056	323	0.0180756	0.00885406	0.0100597	0.0123298	2.18607e-08	0.03434	0.0186224	0.0176541	0.0233709	0.018059	0.0814868	0.0409722	1.70994e-08	0.01032	2.2014e-08	0.00344001	0.698407	0.316847	0.30093	0.117632	3.58423	0.059568
110	Glucosaminic acid	450	21.1583	318	0.253345	0.00691715	0.043913	0.101392	0.302623	0.319202	0.102987	0.241604	0.256234	0.173608	1.35973e-07	0.143281	0.285025	2.54989e-08	0.156067	0.147031	0.41966	0.123494	0.707644	0.358502	0.689595	0.352982
111	Gluconic lactone 2	249.909	19.8244	260	0.0274294	1.98875e-08	0.00743443	0.0116213	0.0200396	2.15977e-08	0.0116844	0.0105747	0.0107331	0.0103111	0.0160478	0.012364	0.0130237	0.0141946	0.010062	0.0124268	1.09897	0.461007	0.939927	0.466879	0.935181	0.4636
112	gluconic acid 1	788.6	20.8792	333	2.24805e-08	0.000279238	0.00221319	0.000830816	2.18607e-08	0.00778779	0.00217009	0.0033193	0.00981079	0.00265435	0.0108595	0.00777487	0.0144829	2.54989e-08	0.0023051	0.00559602	0.250299	0.181183	0.106859	0.0300107	0.148466	0.176874
113	Glucoheptonic acid 3	509	22.1764	319	0.00179018	0.00134555	0.00114634	0.00142736	0.0142369	0.00400012	0.000994908	0.00641063	0.00658789	0.0067513	0.0066566	0.00666526	1.70994e-08	0.0160976	0.00226085	0.00611949	0.222655	0.141059	0.214149	5.84111e-06	0.233248	0.202077
114	Gentiobiose 1	651.833	27.4812	204	0.0937498	0.0332315	0.128419	0.0851335	0.102804	0.171416	0.0318264	0.102015	0.12683	0.063251	1.35973e-07	0.0633604	0.0251435	0.0926258	0.0607569	0.0595087	0.834515	0.373813	1.34364	0.330258	1.4306	0.246271
115	Gallic acid	770	20.4428	281	0.00901021	0.00791318	0.00851025	0.00847788	0.0143218	2.15977e-08	0.0112862	0.00853601	0.00846862	0.0098011	0.00337373	0.00721448	0.00905115	0.0107374	0.0107878	0.0101921	0.99319	0.49501	1.17512	0.279442	0.831806	0.0292225
116	galactose 1	613.333	19.7106	253	0.00340364	1.98875e-08	2.37315e-05	0.00114247	2.18607e-08	0.00261732	1.56562e-08	0.000872453	1.95658e-08	1.68758e-08	1.35973e-07	5.74714e-08	1.70994e-08	2.54989e-08	2.2014e-08	2.15374e-08	1.30949	0.429621	19878.8	0.184722	53045.6	0.184715
117	Galactonic acid	502.167	20.9126	159	0.0114133	0.000604998	0.00254843	0.00485557	0.0107693	0.0102157	0.0131897	0.0113916	0.010663	0.0168196	0.0207782	0.016087	0.0113685	0.0186036	0.0153813	0.0151178	0.426243	0.0655168	0.301832	0.0323743	0.321182	0.0296717
118	Galactinol 1	820.417	28.7842	204	0.0188256	0.0212357	0.0254885	0.0218499	0.0305454	0.0402601	0.0378611	0.0362222	0.0270694	0.0170352	1.35973e-07	0.0147016	0.0189585	0.0193743	0.0136069	0.0173132	0.603219	0.00746903	1.48623	0.21465	1.26204	0.0835609
119	fumaric acid	714.167	13.424	245	0.0194384	0.0186631	0.0142377	0.0174464	0.0149127	0.0193194	0.0152885	0.0165069	0.0101288	0.0162309	0.016758	0.0143726	0.00931591	0.0180491	0.00553446	0.0109665	1.05692	0.342197	1.21387	0.157187	1.59088	0.0921819
120	Fructose 2,6-biphosphate degr prod 2	469	22.8181	211	0.00308981	0.000576912	0.00255947	0.0020754	0.00117091	0.00145072	0.00185173	0.00149112	0.00516011	1.68758e-08	0.0197987	0.0083196	0.000894909	0.00439717	0.00351661	0.00293623	1.39184	0.250257	0.249459	0.177631	0.706824	0.272097
121	fructose 1	776.273	19.592	307	0.484667	0.143055	0.235363	0.287695	0.456748	2.15977e-08	0.259814	0.238854	0.455731	0.359246	1.7903	0.868424	0.314866	0.385205	0.453309	0.38446	1.20448	0.392268	0.331284	0.143385	0.748309	0.213534
122	Fluorene	289.5	17.059	318	0.000706435	0.00045363	0.000561781	0.000573949	0.000695716	0.000858604	0.000548169	0.00070083	0.000492269	0.00049217	0.00367631	0.00155358	0.000683067	0.000699536	0.000723002	0.000701869	0.818956	0.167303	0.369435	0.20463	0.817744	0.0797765
123	Erythrose 1	456.75	14.8089	350	0.00712096	0.00200898	0.00355628	0.00422874	0.00391184	0.00457686	0.004405	0.0042979	0.00218781	0.00282064	0.0133304	0.00611296	0.00281412	0.00322931	0.00549195	0.00384512	0.983907	0.483017	0.691766	0.327831	1.09977	0.417556
124	epsilon-Caprolactam	230	12.5349	131	2.24805e-08	0.000498217	0.000429553	0.000309264	2.18607e-08	2.15977e-08	0.00034179	0.000113945	1.95658e-08	1.68758e-08	0.00191017	0.000636736	1.70994e-08	0.000663175	0.000455288	0.000372827	2.71416	0.184472	0.485702	0.321807	0.829512	0.406027
125	Epigallocatechin	230.333	28.455	368	0.000359029	1.98875e-08	0.000274645	0.000211231	2.18607e-08	2.15977e-08	1.56562e-08	1.97049e-08	1.95658e-08	1.68758e-08	0.00164599	0.000548674	1.70994e-08	2.54989e-08	2.2014e-08	2.15374e-08	10719.8	0.0615613	0.384985	0.289401	9807.65	0.0615625
126	D-Talose 2	810.111	20.0606	319	2.24805e-08	0.0616791	0.113416	0.0583652	2.18607e-08	0.400587	0.169761	0.190116	0.324712	0.224701	0.744275	0.431229	0.145313	2.54989e-08	0.281066	0.142127	0.306998	0.168055	0.135346	0.0417217	0.410657	0.196378
127	DL-dihydrosphingosine 1	464.222	25.1452	105	0.00987044	1.98875e-08	0.00190211	0.00392419	0.00631846	0.00739724	0.00657677	0.00676416	0.00485124	0.00306129	0.00499515	0.00430256	0.0060405	0.00440043	0.00327853	0.00457315	0.580145	0.201603	0.912059	0.454176	0.858093	0.422888
128	Dioctyl phthalate	594.25	25.611	149	0.0011734	1.98875e-08	2.16334e-08	0.000391148	0.00127842	0.00117129	1.56562e-08	0.000816574	1.95658e-08	0.000886873	1.35973e-07	0.000295676	0.000976497	2.54989e-08	2.2014e-08	0.000325515	0.479011	0.247125	1.32289	0.427545	1.20163	0.451798
129	Dihydroxyacetone	320.2	12.0894	192	0.0396155	0.0231161	0.0246708	0.0291341	0.0419434	0.0412448	0.0317289	0.0383057	0.0209726	0.0273197	0.106233	0.0515085	0.0382089	0.0330522	0.036809	0.0360234	0.760569	0.106772	0.565618	0.233934	0.808756	0.138567
130	Diglycerol 1	513.667	18.4165	292	0.024239	0.000506559	0.00420363	0.00964971	0.0212878	0.0219536	0.0258363	0.0230259	0.0120652	0.0152259	0.0196474	0.0156462	0.01029	0.0167987	0.0145336	0.0138741	0.41908	0.0746921	0.616746	0.239629	0.69552	0.304314
131	Digitoxose 2	465.583	16.6625	204	0.0377612	0.00587999	0.0157579	0.0197997	0.0332094	0.0271567	0.0249624	0.0284428	0.0360438	0.0226059	0.145522	0.0680573	0.0159159	0.0362388	0.030146	0.0274336	0.696122	0.212502	0.290927	0.147323	0.721732	0.266149
132	D-Glyceric acid	755.833	13.1126	189	0.010174	0.0029576	0.00372003	0.0056172	0.0116067	0.0152135	0.00609165	0.0109706	0.0123787	0.00620912	0.0185473	0.0123784	0.00409409	0.00832185	0.00465392	0.00568995	0.512021	0.100615	0.453792	0.0927589	0.987214	0.489688
133	d-Glucoheptose 1	249.667	22.1325	277	0.00471772	0.000134645	0.0012942	0.00204886	2.18607e-08	2.15977e-08	1.56562e-08	1.97049e-08	1.95658e-08	1.68758e-08	1.35973e-07	5.74714e-08	1.70994e-08	2.54989e-08	2.2014e-08	2.15374e-08	103977	0.105333	35650	0.105336	95130.1	0.105333
134	D-Fructose 1,6-bisphosphate 1	307.5	26.7804	131	0.025464	0.0102828	0.00610736	0.0139514	2.18607e-08	0.0107243	0.00528166	0.00533533	0.00455992	0.00637514	0.0480801	0.0196717	1.70994e-08	0.00652858	0.00502872	0.00385244	2.6149	0.132291	0.709209	0.364424	3.62144	0.0894387
135	D-erythronolactone 2	457.5	16.5685	217	0.0134058	0.00448387	0.00533539	0.00774169	0.00908162	0.0121891	1.56562e-08	0.00709024	0.00773615	0.00721989	0.0278149	0.014257	0.00703381	0.0113261	0.00813952	0.00883316	1.09188	0.447474	0.543011	0.2128	0.876435	0.372069
136	D-Altrose 1	556.6	19.9702	273	0.00125099	1.98875e-08	0.000388864	0.000546623	2.18607e-08	0.00106656	1.56562e-08	0.000355532	1.95658e-08	0.000631406	0.00165592	0.000762448	1.70994e-08	2.54989e-08	2.2014e-08	2.15374e-08	1.53748	0.364173	0.716932	0.370227	25380.2	0.106644
137	D-(glycerol 1-phosphate)	696	18.3788	299	0.00223379	0.00147411	0.00266353	0.00212381	0.00224165	0.00306316	0.00200598	0.00243693	0.00352407	1.68758e-08	0.0304094	0.0113112	0.00113236	0.0056554	0.00593748	0.00424175	0.87151	0.272023	0.187762	0.196588	0.500692	0.127488
138	cytidine-monophosphate degr prod	456.9	24.9863	243	0.000742959	1.98875e-08	0.000327901	0.00035696	0.00105133	0.000214004	0.000542714	0.000602684	0.00120099	0.000663281	0.00269828	0.00152085	0.000247307	0.00122608	0.00090486	0.00079275	0.592283	0.245756	0.234711	0.0728972	0.450281	0.146021
139	cycloleucine 1	560.833	13.7033	156	0.00715389	0.00283365	0.00332916	0.0044389	0.013124	2.15977e-08	0.0103202	0.00781473	0.00783861	0.0117661	0.0590822	0.026229	0.00226609	0.00421626	0.003468	0.00331679	0.568017	0.234142	0.169236	0.12883	1.33831	0.24507
140	conduritol b epoxide 2	601.333	20.3493	260	2.24805e-08	0.141709	0.414242	0.185317	0.426927	2.15977e-08	0.443034	0.289987	0.221813	0.566222	0.284423	0.357486	0.350043	2.54989e-08	0.657043	0.335695	0.639054	0.304843	0.51839	0.172873	0.552039	0.270586
141	citrulline 1	609.273	19.1196	256	0.000952727	0.000521572	0.000582096	0.000685465	2.18607e-08	0.000915965	0.000440495	0.000452161	0.00167716	1.68758e-08	0.00849719	0.00339145	0.000781999	0.00303278	0.000973721	0.00159617	1.51598	0.237913	0.202115	0.178531	0.429445	0.140951
142	citric acid	798	19.0387	273	0.954977	0.0637128	0.237834	0.418842	0.816892	1.17601	0.443964	0.81229	0.657947	0.651469	0.687248	0.665555	0.18934	0.140591	0.133012	0.154314	0.515631	0.1589	0.629312	0.208597	2.71421	0.19396
143	Citraconic acid 4	431	13.4613	221	0.000408567	0.000250422	0.000249097	0.000302695	2.18607e-08	2.15977e-08	1.56562e-08	1.97049e-08	1.95658e-08	0.00027374	0.00106972	0.000447828	1.70994e-08	0.000250304	0.000286699	0.000179007	15361.5	0.00231474	0.675919	0.339228	1.69097	0.151066
144	cis-gondoic acid	321.8	24.6431	338	0.0288411	0.0288049	0.0220881	0.0265781	2.18607e-08	0.0153655	0.021222	0.0121958	0.0176176	0.0224195	0.0952429	0.0450933	0.022612	0.0413135	0.0429967	0.0356407	2.17928	0.049432	0.589401	0.251731	0.745722	0.129872
145	Ciliatine	217.2	18.1561	174	0.000610764	0.000166823	0.000309633	0.000362407	0.000351421	0.000501176	0.000414302	0.0004223	0.000315503	0.000261658	0.00145349	0.000676884	1.70994e-08	2.54989e-08	0.000583262	0.000194435	0.858175	0.343185	0.535404	0.242944	1.8639	0.256567
146	chrysin	259	27.5149	312	2.24805e-08	1.98875e-08	0.00120707	0.000402371	0.00144961	0.0013403	1.56562e-08	0.000929975	0.000851904	1.68758e-08	1.35973e-07	0.000284019	0.000754727	0.00117136	2.2014e-08	0.000642035	0.432668	0.219897	1.4167	0.410944	0.626711	0.33688
147	Cellobiotol	613.5	27.3542	204	0.0418424	0.0164706	0.0461379	0.034817	0.0504979	0.0865416	0.0159763	0.0510053	0.0554526	0.0298777	0.526213	0.203848	0.0174459	0.0419599	0.0237109	0.0277056	0.682615	0.254722	0.170799	0.177328	1.25668	0.28995
148	cellobiose 2	472	27.107	204	0.0202805	0.0021066	2.16334e-08	0.00746239	2.18607e-08	0.00440238	1.56562e-08	0.00146747	0.00154428	0.00663536	0.072077	0.0267522	1.70994e-08	0.00210763	0.00457848	0.00222871	5.0852	0.207639	0.278945	0.229847	3.3483	0.23522
149	Carnitine	248.333	11.8448	159	0.00163277	0.000371773	0.000676614	0.000893719	0.00187517	0.00154722	0.000665777	0.00136272	0.00105067	0.000502784	0.00186627	0.00113991	0.000450786	2.54989e-08	2.2014e-08	0.000150278	0.655834	0.210722	0.784027	0.338482	5.94711	0.0714431
150	caprylic acid	316.2	12.2613	117	0.00536258	1.98875e-08	0.001934	0.0024322	2.18607e-08	2.15977e-08	1.56562e-08	1.97049e-08	1.95658e-08	0.00232355	1.35973e-07	0.000774568	1.70994e-08	0.00340195	2.2014e-08	0.001134	123431	0.0979004	3.14007	0.198435	2.1448	0.269519
151	canavanine degr prod	268.364	11.6406	156	0.00122761	0.000468577	0.000456039	0.00071741	0.00128699	0.00141003	0.000601712	0.00109958	0.00091285	0.000910301	0.00298271	0.00160195	0.000576289	0.00108672	0.000762493	0.000808501	0.652441	0.173072	0.447834	0.147862	0.887334	0.386642
152	caffeic acid	734.5	22.2026	219	0.0300037	0.000616627	0.00328594	0.0113021	0.0198943	0.0279662	0.00388224	0.0172476	0.00528659	0.00323756	0.00954188	0.00602201	0.0104823	0.00688094	0.00245054	0.00660461	0.655287	0.319769	1.8768	0.305152	1.71125	0.326197
153	beta-Mannosylglycerate 2	481.1	19.2967	157	2.24805e-08	1.98875e-08	0.00309648	0.00103217	0.0181244	0.0251473	0.00751637	0.0169294	0.0101811	0.00800701	0.0225947	0.0135943	0.0118088	0.0176524	0.00721646	0.0122259	0.0609695	0.0191808	0.0759272	0.0271592	0.0844253	0.0123634
154	beta-Alanine 2	752.083	14.4996	174	0.00769952	0.00247298	0.00255701	0.00424317	0.00874901	0.0092349	0.00415287	0.00737893	0.00753836	0.00714182	0.0205792	0.0117531	0.00648596	0.00445509	0.00503415	0.00532507	0.575039	0.128037	0.361025	0.0941713	0.79683	0.293173
155	benzoic acid	751.333	12.1126	179	0.0103122	0.00185053	0.00226552	0.00480942	0.0087053	0.00910961	0.00387531	0.00723007	0.00430472	0.00337603	0.00341376	0.00369817	0.00684753	0.00737313	0.00382315	0.0060146	0.665196	0.247428	1.30048	0.354434	0.799623	0.352734
156	Atropine	306.167	23.6663	69	0.0166715	0.0150437	0.0090256	0.0135803	0.0229447	0.0120002	0.0151239	0.0166896	0.0102485	0.0134586	0.0136909	0.012466	0.022002	0.0289542	0.0284674	0.0264745	0.813697	0.240199	1.08939	0.34387	0.512956	0.00811208
157	Atrazine-2-hydroxy 4	270.7	19.3914	318	0.00127908	0.000109226	0.000319334	0.000569214	0.00118435	0.00170626	0.00154656	0.00147906	0.00128358	0.000877931	0.00136227	0.00117459	0.00106189	0.001941	0.00175358	0.00158549	0.384849	0.0404661	0.484606	0.0978212	0.359016	0.043049
158	aspartic acid 1	773.417	15.6201	232	0.0494018	0.00541381	0.0103007	0.0217055	0.0727364	0.0699757	0.0190192	0.0539104	0.037162	1.68758e-08	0.191253	0.0761384	0.026433	0.0357341	0.0266812	0.0296161	0.402621	0.111372	0.285079	0.208442	0.732893	0.304218
159	asparagine 4	736.25	15.4796	100	0.0145339	0.00296858	0.0012874	0.00626328	0.0177366	0.0159807	0.00412934	0.0126155	0.00943014	1.68758e-08	0.0471909	0.0188737	0.00724616	0.00462114	0.00834828	0.00673853	0.496474	0.17351	0.331853	0.224018	0.929474	0.458735
160	arbutin	588	25.681	217	0.00740684	0.0022775	0.00141003	0.00369812	0.00605424	0.00523376	0.000875271	0.00405442	0.0081121	0.00414877	0.00618978	0.00615022	0.00270273	0.00596494	0.00567237	0.00478001	0.912121	0.446066	0.6013	0.163094	0.773664	0.320013
161	arachidonic acid	362.667	24.2915	186	0.00150784	1.98875e-08	0.000387319	0.000631727	0.00111341	0.00107965	0.000289838	0.000827635	0.0010196	1.68758e-08	1.35973e-07	0.000339919	0.000543577	2.54989e-08	0.00024573	0.000263111	0.763292	0.364254	1.85846	0.316553	2.40099	0.242089
162	Androstanediol	358	26.6205	357	0.00411259	0.00207184	0.0011477	0.00244404	2.18607e-08	0.0017676	0.000912568	0.000893397	0.00107773	0.00090031	0.0145934	0.00552381	0.00397934	0.00114762	0.00124112	0.00212269	2.73567	0.100421	0.442456	0.270703	1.15139	0.40683
163	Aminooxyacetic acid	386.333	13.7958	101	0.00177957	1.98875e-08	0.000476174	0.000751921	0.000947878	0.000833086	0.000609346	0.00079677	0.00161938	0.0013243	0.00278745	0.00191038	0.000619098	0.000689029	0.000927709	0.000745278	0.943711	0.468962	0.393598	0.085342	1.00891	0.495388
164	Aminomalonic acid	309.5	15.0167	281	0.00480218	0.000272272	0.00854179	0.00453875	0.00646292	0.00743704	0.00623548	0.00671182	1.95658e-08	0.00304027	0.00478604	0.00260878	0.00362102	0.00234096	0.00572706	0.00389635	0.676232	0.209903	1.7398	0.262149	1.16487	0.408044
165	alpha-ketoisocaproic acid 1	512.6	11.4879	200	0.00116097	1.98875e-08	0.000139493	0.000433493	0.00119344	0.00133414	0.000189605	0.000905727	0.000651366	0.00026861	1.35973e-07	0.000306704	0.00046578	0.000150322	0.000171884	0.000262662	0.478613	0.204942	1.41339	0.386782	1.65038	0.338095
166	alpha-D-glucosamine 1-phosphate	441.125	18.9162	217	0.00334426	1.98875e-08	0.000916943	0.00142041	0.00249939	0.00267796	0.0011682	0.00211518	0.00224123	0.00130643	1.35973e-07	0.0011826	1.70994e-08	2.54989e-08	0.00156448	0.000521508	0.67153	0.281905	1.20109	0.42572	2.72365	0.234655
167	alpha-Aminoadipic acid	212.143	17.8431	82	2.24805e-08	0.000262444	0.000262804	0.00017509	0.000947656	0.0010991	0.000502662	0.000849805	0.000667002	1.68758e-08	0.00357484	0.00141395	1.70994e-08	2.54989e-08	2.2014e-08	2.15374e-08	0.206036	0.0138124	0.12383	0.161713	8129.58	0.0580576
168	Allylmalonic acid	456.917	13.2061	117	0.00458556	0.000816371	0.00215524	0.00251906	0.00429678	0.00352001	0.0020257	0.00328083	0.00469965	0.00282711	0.0393091	0.0156119	0.00299146	0.00503853	0.00392278	0.00398426	0.767811	0.293134	0.161355	0.166711	0.632253	0.153403
169	allose 1	387.75	17.1639	201	0.00350764	0.000532127	0.000693865	0.00157788	0.00267053	0.00302749	0.00231274	0.00267025	0.00239015	0.00197732	0.0017386	0.00203536	1.70994e-08	2.54989e-08	0.00156024	0.000520095	0.59091	0.165409	0.775234	0.333176	3.03382	0.194784
170	alanine 1	766.583	9.91986	116	0.0774236	0.0327905	0.0387321	0.0496488	0.0723247	0.0823561	0.0727602	0.0758137	0.11527	1.68758e-08	0.381864	0.165711	0.0942562	0.0846481	0.0780628	0.0856557	0.654879	0.0713802	0.29961	0.182999	0.579632	0.0356346
171	adenosine	692	26.2786	236	0.0205404	0.0206976	0.0113841	0.0175407	0.00471853	0.0349385	0.0150586	0.0182386	0.0391837	1.68758e-08	0.288702	0.109295	0.000696786	2.54989e-08	0.0129334	0.0045434	0.961739	0.472153	0.160489	0.183915	3.8607	0.0335281
172	Aconitic Acid	596.583	18.2515	229	0.00284872	0.000297299	0.000559914	0.00123531	0.00255362	0.00252822	0.00284282	0.00264156	0.00227125	0.0015453	0.00241744	0.002078	0.00247449	0.00321624	0.0024712	0.00272064	0.467645	0.0800643	0.594472	0.189803	0.454052	0.0772364
173	9-Fluorenone 2	267.2	18.9482	178	0.000380596	0.000193573	0.000158193	0.000244121	0.000266584	2.15977e-08	0.000237726	0.00016811	1.95658e-08	1.68758e-08	1.35973e-07	5.74714e-08	1.70994e-08	2.54989e-08	2.2014e-08	2.15374e-08	1.45215	0.262101	4247.69	0.0120364	11334.7	0.0120308
174	6-phosphogluconic acid	550.455	24.5595	318	0.00123736	0.000587222	0.0015713	0.00113196	0.000558803	0.00260382	0.001653	0.00160521	0.00196094	1.68758e-08	0.0111127	0.00435789	1.70994e-08	0.00187474	0.00316247	0.00167908	0.705181	0.255798	0.25975	0.200522	0.674157	0.300074
175	5'-methylthioadenosine 1	270.727	27.6858	280	0.00148775	0.000408241	0.00111715	0.00100438	2.18607e-08	0.00097051	0.000229352	0.000399961	0.000704241	0.000469278	0.00656278	0.00257877	0.00059172	0.000479486	0.000316532	0.000462579	2.51119	0.116877	0.389481	0.239455	2.17126	0.0862404
176	5-aminovaleric acid lactam	262.364	10.6126	142	0.0086527	0.00267972	0.00422655	0.00518632	0.0119335	0.0150655	0.00594835	0.0109824	0.0135066	0.0181546	0.0276861	0.0197824	0.00421472	0.00504121	0.00687253	0.00537615	0.472238	0.0730268	0.262168	0.0162282	0.96469	0.463649
177	4-HYDROXYPYRIDINE	641.5	10.7503	152	0.00311581	0.00231923	0.00235189	0.00259565	0.00263142	0.00343795	0.00236892	0.00281276	0.00252664	0.00315264	0.0243036	0.0099943	0.00303918	0.00300294	0.00349413	0.00317875	0.922809	0.313744	0.259713	0.179964	0.816562	0.0639959
178	4-Hydroxymandelic acid	463.25	18.4966	179	0.0017702	1.98875e-08	0.000424402	0.00073154	0.00124211	0.00107325	0.00151044	0.00127527	0.000486587	0.000309158	1.35973e-07	0.000265294	0.000528489	2.54989e-08	2.2014e-08	0.000176179	0.573635	0.188847	2.75747	0.223004	4.15226	0.189466
179	4-hydroxybutyrate	714.667	11.8295	147	0.0195706	0.00262538	0.00770322	0.00996641	0.0230779	0.033917	0.020185	0.0257266	0.0309997	0.0307088	0.0360284	0.032579	0.00765406	0.0105628	0.00910866	0.00910852	0.387397	0.0366786	0.305916	0.00653261	1.09419	0.437174
180	4-hydroxy-3-methoxybenzoic acid;	515.286	18.5123	297	2.24805e-08	1.98875e-08	9.86596e-05	3.29006e-05	0.000376856	0.000216061	0.00026905	0.000287322	1.95658e-08	1.68758e-08	1.35973e-07	5.74714e-08	0.00029034	2.54989e-08	0.000237674	0.000176013	0.114508	0.00577273	572.47	0.187188	0.186921	0.103517
181	4-aminobutyric acid 1	875.833	15.8076	174	0.195967	0.0420358	0.0969626	0.111655	0.254328	0.210308	0.245285	0.23664	0.327877	0.204361	0.281338	0.271192	0.110331	0.10527	0.169236	0.128279	0.471835	0.0282115	0.41172	0.0252568	0.870407	0.376929
182	4-Acetylbutyric acid 2	283.273	13.0643	197	0.00227746	0.0014432	0.00151038	0.00174368	0.00211494	0.00247598	0.00186989	0.0021536	0.00137857	0.00167167	0.00167265	0.0015743	0.00143673	0.00196616	0.00222028	0.00187439	0.809657	0.134899	1.10759	0.292095	0.930267	0.365111
183	3-Hydroxypyridine	810.75	10.5185	152	0.00670678	0.00481244	0.00415879	0.005226	0.00470748	0.00850345	0.00586047	0.00635713	0.00452916	0.00478941	0.00424167	0.00452008	0.00306679	0.00528088	0.00722281	0.00519016	0.82207	0.225979	1.15618	0.208386	1.00691	0.490556
184	3-Hydroxypropionic acid 1	431.667	10.4735	220	0.0769638	0.0360038	0.0540923	0.0556867	0.036517	0.0676936	0.0593763	0.054529	0.0396651	0.041777	0.024111	0.0351844	0.0355705	0.054691	0.0739809	0.0547474	1.02123	0.471241	1.58271	0.0962396	1.01716	0.478313
185	3-Hydroxynorvaline 2	403.417	13.5502	221	0.00605193	0.00190466	0.00218339	0.00337999	0.00352235	0.00507277	0.00348641	0.00402717	0.0025382	0.00365	0.0108917	0.00569329	0.00234585	0.00268899	0.00373972	0.00292485	0.839297	0.337879	0.59368	0.237766	1.15561	0.380906
186	3-hydroxybutyric acid	482.667	10.7361	86	2.24805e-08	0.00188241	0.00443925	0.00210723	0.013643	0.0111353	0.00529903	0.0100258	0.00339211	0.00238593	0.00205239	0.00261015	1.70994e-08	0.00515466	0.00781357	0.00432275	0.210181	0.0233916	0.807323	0.364005	0.487475	0.223471
187	3-hydroxy-3-methylglutaric acid	636.667	16.6201	109	0.0106638	0.000340849	0.00159571	0.00420013	0.00955896	0.0117751	0.00935149	0.0102285	0.00366302	0.00207025	0.00815867	0.00463065	0.00404384	0.00680779	0.00516909	0.00534024	0.410629	0.0728535	0.907029	0.456816	0.786505	0.375351
188	3-Aminoisobutyric acid 1	455	14.9158	154	0.00663265	0.00433072	0.00468337	0.00521558	0.00572276	0.00708574	0.00520973	0.00600608	0.00410362	0.00494846	0.00420693	0.00441967	0.00437835	0.00554401	0.0062703	0.00539755	0.868384	0.216718	1.18008	0.178075	0.966287	0.425092
189	3,6-Anhydro-D-galactose 2	245.5	18.3133	248	0.000505928	0.000233652	0.000492664	0.000410748	2.18607e-08	0.000345526	1.56562e-08	0.000115188	1.95658e-08	0.000251001	1.35973e-07	8.3719e-05	0.000261746	2.54989e-08	2.2014e-08	8.72645e-05	3.56589	0.0558652	4.90627	0.0275136	4.70693	0.0299892
190	3,6-Anhydro-D-galactose 1	300.3	17.7143	231	0.00572764	5.43751e-05	0.000879579	0.00222053	0.00454161	2.15977e-08	1.56562e-08	0.00151388	0.00323366	0.00193575	0.0057989	0.0036561	0.00317324	0.00276412	0.00184868	0.00259535	1.46678	0.388343	0.607349	0.266104	0.855582	0.423134
191	3,5-Dihydroxyphenylglycine 1	255.778	20.6409	281	2.24805e-08	0.000801709	0.000658673	0.000486801	0.000836355	2.15977e-08	1.56562e-08	0.000278797	0.000625647	0.00067242	0.000335604	0.000544557	1.70994e-08	2.54989e-08	0.000842628	0.00028089	1.74608	0.303116	0.89394	0.420076	1.73307	0.305589
192	3,4-dihydroxybenzoic acid	746.75	19.0932	193	0.0617543	0.0291254	0.0279027	0.0395941	0.0491016	2.15977e-08	0.0522267	0.0337761	0.0416935	0.0440099	0.0472299	0.0443111	0.0462291	0.0563353	0.0419814	0.0481819	1.17225	0.393928	0.893549	0.34766	0.821763	0.254797
193	2-Monopalmitin	453	25.5974	204	0.00239422	0.00045602	0.00057068	0.00114031	0.00106587	0.00183173	0.00177611	0.0015579	0.00343244	0.00183734	0.00841689	0.00456222	0.00100604	0.00332455	0.0023541	0.00222823	0.731949	0.284678	0.249945	0.0875325	0.511755	0.151205
194	2-keto-isovaleric acid 1	301.125	9.98	89	0.00123386	0.000320103	0.000597496	0.000717153	0.00155849	0.00181366	0.00153313	0.0016351	0.00145837	0.000813226	0.00217325	0.00148162	0.000827558	0.00659895	0.000600084	0.00267553	0.4386	0.0161149	0.484034	0.0921003	0.268041	0.189455
195	2-ketoadipate 4	223.667	11.7385	145	0.000549749	1.98875e-08	0.000206521	0.000252097	2.18607e-08	2.15977e-08	0.000157893	5.26456e-05	1.95658e-08	0.000668591	1.35973e-07	0.000222916	0.000642256	2.54989e-08	0.000401774	0.000348019	4.78856	0.151332	1.13091	0.460231	0.724377	0.35854
196	2-hydroxypyridine	740	9.04674	152	0.126777	0.0924632	0.100604	0.106615	0.100705	0.131675	0.0883703	0.106917	0.0979078	0.11334	0.609555	0.273601	0.0871275	0.128683	0.127644	0.114485	0.997174	0.493144	0.389672	0.188702	0.931256	0.335124
197	2-hydroxy-3-isopropylbutanedioic acid	422.333	16.2694	129	2.24805e-08	0.00644077	0.0227808	0.00974054	0.112561	2.15977e-08	0.0422357	0.0515989	0.0408104	0.042849	0.0630517	0.0489037	0.0386833	0.0309707	0.0220046	0.0305529	0.188774	0.139936	0.199178	0.00813476	0.318809	0.0333124
198	2-Deoxyerythritol	672.3	12.629	117	0.00507298	1.98875e-08	0.00103407	0.00203569	0.00564389	0.0032688	0.00123349	0.00338206	0.00250354	0.00193846	1.35973e-07	0.00148071	1.70994e-08	0.00481811	0.00151242	0.00211018	0.601909	0.269332	1.37481	0.381778	0.9647	0.486716
199	2-deoxy-D-glucose 2	449.917	18.5949	292	0.00469406	0.000273346	0.00101871	0.00199537	0.00413741	0.00392265	0.00124254	0.00310087	0.00416089	0.0016893	0.00748095	0.00444371	0.0023507	0.00517501	0.001344	0.00295657	0.643489	0.27019	0.449033	0.160548	0.674894	0.309288
200	2-Deoxy-D-galactose 2	435.167	18.6903	117	0.00612533	0.000138078	0.00147762	0.00258034	0.00725044	0.00592119	0.00194414	0.00503859	0.00519962	0.00412394	0.0049117	0.00474508	0.00627411	0.00936773	0.0025049	0.00604892	0.512116	0.183144	0.543793	0.152596	0.42658	0.133276
201	2-Butyne-1,4-diol	357.091	11.7843	159	0.000890228	0.000275525	0.000368915	0.000511556	2.18607e-08	0.000680556	0.0003158	0.000332126	0.000467312	0.000264011	0.00071342	0.000481581	0.000234813	2.54989e-08	0.000182801	0.000139213	1.54025	0.274356	1.06224	0.451553	3.67462	0.0710578
202	2-amino-2-methylpropane-1,3-diol 2	316	10.9252	130	0.00023811	0.000291455	0.000206555	0.000245373	0.000473331	0.000339022	0.000434784	0.000415712	0.000926107	1.68758e-08	0.00556246	0.00216286	1.70994e-08	0.000345753	0.000713623	0.000353131	0.590247	0.0111288	0.113448	0.163802	0.694851	0.31549
203	21-hydroxypregnenolone 2	419.455	29.3156	119	0.00791172	0.00340129	2.16334e-08	0.00377101	0.0086225	0.00831373	0.00839929	0.00844517	0.00229312	0.00329134	0.0465743	0.0173862	0.00168518	2.54989e-08	0.0176002	0.00642846	0.446529	0.0555827	0.216896	0.204477	0.586612	0.341757
204	2,3-Dihydroxypyridine	372	12.9787	240	2.24805e-08	0.000550133	0.000468916	0.000339691	0.000620776	0.000722495	0.000613306	0.000652192	1.95658e-08	0.000671085	0.00337192	0.00134768	0.000706903	0.000868223	0.000659228	0.000744785	0.520844	0.0743661	0.252056	0.194619	0.456092	0.0454654
205	1-Monopalmitin	706.75	25.8881	371	0.00141683	1.98875e-08	0.00068643	0.000701094	0.00127831	0.00133431	0.000831412	0.00114801	0.000865411	1.68758e-08	0.00590101	0.00225548	0.000922107	0.00114856	0.00136196	0.00114421	0.610703	0.183076	0.31084	0.227934	0.612732	0.179664
206	11-beta-prostaglandin-F-2-alpha 2	332.875	27.1689	95	0.00304241	0.00304038	2.16334e-08	0.0020276	2.18607e-08	0.00306004	1.56562e-08	0.00102003	1.95658e-08	1.68758e-08	1.35973e-07	5.74714e-08	0.00204042	0.00290416	0.00227555	0.00240671	1.9878	0.261075	35280.2	0.0580606	0.842479	0.36769
207	1,5-Anhydroglucitol	671	19.4043	217	0.0136142	1.98875e-08	0.00290416	0.00550612	0.0104953	0.013552	0.00473323	0.00959351	0.00887981	0.00465813	0.018763	0.010767	0.00582267	0.00484936	0.00407426	0.00491543	0.573942	0.224731	0.511389	0.210859	1.12017	0.447109
208	1,2-Cyclohexanedione 4	679.182	17.3873	171	0.00484718	1.98875e-08	0.000751255	0.00186615	0.00490799	0.00557236	0.00448545	0.0049886	0.00212205	0.00130351	0.00351265	0.00231273	0.00246376	0.00380317	0.00108872	0.00245188	0.374083	0.0561835	0.806902	0.399339	0.761109	0.373741
209	(2R)-2-amino-3-phosphonopropanoic acid 1	215.8	18.0983	267	0.00184846	1.98875e-08	0.000363673	0.000737385	0.00202053	0.00227888	0.00281341	0.00237094	0.00102571	0.000647209	1.35973e-07	0.000557684	0.000730335	0.000856284	0.000235028	0.000607216	0.311009	0.0278852	1.32223	0.396364	1.21437	0.418944
210	(+/-)-Taxifolin	328.636	28.5321	456	0.0062347	0.00280731	0.00591624	0.00498608	0.00557863	0.0047244	0.00513345	0.0051455	0.00174259	0.00190116	0.0189653	0.00753637	0.00370823	0.00274766	0.00327035	0.00324208	0.969019	0.446885	0.661603	0.341893	1.53793	0.0984835
a, Mass spectral similarity between an experimental mass spectrum and each mass spectrum in a reference library.
b, Retention time.
c, Evaluated by the Students's t-test.
