# Supplementary material for: Datasets of mung bean proteins and metabolites from four different cultivars
Source: Data Brief. 2017 Jul 4;13:703–6. doi: 10.1016/j.dib.2017.06.051 (PMC5510489; doi:10.1016/j.dib.2017.06.051)
Supplement: Supplementary file 14 — Supplementary material [file mmc14.xlsx]

## Sheet: results
Supplemental Table 10. Metabolites identified in flesh.
					China 1				China 2				Thailand				Myanmar				Fold change
No	Compound name	Similaritya	R.T.b (min)	Mass (Da)	R1	R2	R3	Mean	R1	R2	R3	Mean	R1	R2	R3	Mean	R1	R2	R3	Mean	China 1/China 2	p-valuec(China 1/China 2)	China 1/Thailand	p-valuec(China 1/Thailand)	China 1/Myanmar	p-valuec(China 1/Myanmar)
1	2,3-Dihydroxypyridine	253.5	12.9461	315	0.000384882	0.00038341	0.00031852	0.00036227	3.79588e-09	3.67485e-09	3.48146e-09	3.65073e-09	4.33985e-09	4.65441e-09	5.06605e-09	4.68677e-09	4.42657e-09	5.301e-09	2.96476e-09	4.23078e-09	99232.3	3.89636e-05	77296.4	3.8964e-05	85627.4	3.89638e-05
2	2-Furoic Acid	471.667	10.4139	125	0.000430312	0.000460612	0.000547243	0.000479389	3.79588e-09	3.67485e-09	3.48146e-09	3.65073e-09	0.000483896	4.65441e-09	5.06605e-09	0.000161302	3.39428e-09	5.301e-09	2.96476e-09	3.88668e-09	131313	8.26328e-05	2.972	0.0631167	123342	8.2633e-05
3	2-hydroxypyridine	294	9.04028	136	4.42657e-09	0.010108	0.0129649	0.00769097	3.79588e-09	3.67485e-09	3.48146e-09	3.65073e-09	4.33985e-09	4.65441e-09	5.06605e-09	4.68677e-09	3.39428e-09	5.301e-09	0.0109679	0.00365597	2.10669e+06	0.0610894	1.641e+06	0.0610894	2.10368	0.247092
4	conduritol b epoxide 2	525.333	20.4589	374	9.18685e-05	0.00012612	1.3242e-05	7.70769e-05	3.79588e-09	3.67485e-09	3.48146e-09	3.65073e-09	4.33985e-09	4.65441e-09	5.06605e-09	4.68677e-09	3.39428e-09	5.301e-09	2.96476e-09	3.88668e-09	21112.7	0.0411687	16445.6	0.0411701	19831	0.041169
5	threonine 1	311.667	13.8756	185	0.000149503	0.000196812	4.20239e-09	0.00011544	3.79588e-09	3.67485e-09	3.48146e-09	3.65073e-09	0.00015848	4.65441e-09	5.06605e-09	5.283e-05	3.39428e-09	5.301e-09	2.96476e-09	3.88668e-09	31620.9	0.0617425	2.18511	0.23731	29701.3	0.0617428
6	Allo-inositol	309.5	19.8448	204	4.42657e-09	0.0267014	4.20239e-09	0.00890049	3.79588e-09	3.67485e-09	3.48146e-09	3.65073e-09	4.33985e-09	0.0273294	5.06605e-09	0.0091098	0.00520297	5.301e-09	0.00220273	0.00246857	2.438e+06	0.18695	0.977023	0.493837	3.60553	0.257757
7	cytidine-monophosphate degr prod	494.8	24.8955	217	0.014634	0.00201224	4.20239e-09	0.00554873	0.0058955	3.67485e-09	3.48146e-09	0.00196517	4.33985e-09	0.0117285	0.00735213	0.00636022	3.39428e-09	5.301e-09	2.96476e-09	3.88668e-09	2.82354	0.255926	0.872412	0.446992	1.42763e+06	0.146169
8	DL-Anabasine 3	281.4	17.4365	103	0.013587	0.0073309	0.00590676	0.00894156	3.79588e-09	3.67485e-09	3.48146e-09	3.65073e-09	4.33985e-09	4.65441e-09	5.06605e-09	4.68677e-09	0.00360843	0.0139969	2.96476e-09	0.00586846	2.44925e+06	0.00962895	1.90783e+06	0.00962895	1.52367	0.278946
9	Fluorene	397	17.1103	245	4.42657e-09	0.000164023	0.000134297	9.94414e-05	3.79588e-09	3.67485e-09	0.000261572	8.71931e-05	0.000156103	4.65441e-09	5.06605e-09	5.20375e-05	3.39428e-09	5.301e-09	0.000115682	3.85635e-05	1.14047	0.454544	1.91096	0.274387	2.57864	0.196002
10	N-Acetyl-L-glutamic acid 1	272.75	18.4025	273	0.000728275	0.000263223	4.20239e-09	0.000330501	3.79588e-09	3.67485e-09	3.48146e-09	3.65073e-09	0.000192127	4.65441e-09	0.000819937	0.000337356	3.39428e-09	0.000880729	2.96476e-09	0.000293579	90530	0.0977715	0.979679	0.492128	1.12577	0.461903
11	6-Aminopenicillanic acid 1	329.833	22.96	79	0.00301023	2.94018e-09	4.20239e-09	0.00100341	3.79588e-09	3.67485e-09	3.48146e-09	3.65073e-09	0.00505629	4.65441e-09	0.00165088	0.00223572	3.39428e-09	0.00416984	0.00102497	0.00173161	274852	0.186951	0.448809	0.26508	0.579469	0.336918
12	glutaraldehyde 2	233.667	10.7356	282	4.42657e-09	0.000170452	0.000309825	0.000160094	9.89845e-05	3.67485e-09	3.48146e-09	3.29972e-05	4.33985e-09	4.65441e-09	0.000255241	8.50833e-05	9.3219e-05	0.000278493	2.96476e-09	0.000123905	4.85173	0.126952	1.88161	0.288269	1.29207	0.390187
13	xanthosine	587	26.5385	325	4.42657e-09	0.000435954	4.20239e-09	0.000145321	3.79588e-09	0.000996471	0.000886821	0.000627765	0.000350932	0.00213519	5.06605e-09	0.00082871	3.39428e-09	5.301e-09	2.96476e-09	3.88668e-09	0.231489	0.118582	0.175358	0.184881	37389.4	0.18695
14	Gluconic lactone 2	457.429	19.8904	204	0.0298779	0.00254809	0.00270441	0.0117101	0.0140303	3.67485e-09	0.00429327	0.00610786	4.33985e-09	0.0231006	0.0276026	0.0169011	3.39428e-09	5.301e-09	2.96476e-09	3.88668e-09	1.91722	0.302387	0.692863	0.349341	3.01289e+06	0.133431
15	glucuronic acid 2	394.286	20.1945	275	4.42657e-09	2.94018e-09	0.00174298	0.000580995	0.000972901	0.00197249	0.00255775	0.00183438	4.33985e-09	4.65441e-09	0.00570797	0.00190266	3.39428e-09	5.301e-09	0.00185947	0.000619825	0.316725	0.0833845	0.305359	0.2714	0.937354	0.482868
16	indole-3-acetamide 4	235.667	23.3219	221	4.42657e-09	0.000170889	0.0003072	0.000159365	0.000252825	0.000168787	0.000298568	0.00024006	0.000241959	4.65441e-09	5.06605e-09	8.06561e-05	0.000142808	5.301e-09	2.96476e-09	4.76054e-05	0.663853	0.225368	1.97585	0.273861	3.34762	0.164887
17	isocitric acid 1	455.714	19.0687	246	4.42657e-09	0.00839205	4.20239e-09	0.00279735	0.0159184	3.67485e-09	0.0113088	0.00907575	4.33985e-09	0.0158696	0.0167927	0.0108874	3.39428e-09	0.0177791	2.96476e-09	0.00592636	0.308223	0.158458	0.256935	0.128567	0.472019	0.328975
18	leucine	704.714	12.3373	158	0.312979	2.94018e-09	0.188527	0.167169	3.79588e-09	0.231629	3.48146e-09	0.0772096	4.33985e-09	0.124285	0.137545	0.0872767	3.39428e-09	0.225262	2.96476e-09	0.0750875	2.16513	0.246428	1.91539	0.236548	2.22632	0.239326
19	5-Hydroxyindole-3-acetic acid 2	406	23.0506	319	0.000169323	0.00013229	4.20239e-09	0.000100539	8.20907e-05	3.67485e-09	3.48146e-09	2.7366e-05	8.89079e-05	0.000336758	0.000327058	0.000250908	0.00011091	0.000439056	2.96476e-09	0.000183323	3.67387	0.138607	0.400701	0.0961067	0.548426	0.294937
20	adenine	566.5	19.6725	264	4.42657e-09	0.00199268	4.20239e-09	0.00066423	3.79588e-09	0.00260239	3.48146e-09	0.000867465	4.33985e-09	0.00399838	0.00444559	0.00281466	0.00295687	5.301e-09	0.00250129	0.00181939	0.765714	0.430742	0.23599	0.12026	0.365084	0.182988
21	L-Dithiothreitol	284.875	16.6515	211	0.013621	0.00522709	4.20239e-09	0.00628269	3.79588e-09	3.67485e-09	0.00439665	0.00146555	0.00249736	0.0107396	0.0120499	0.00842897	0.00358561	0.00883807	2.96476e-09	0.00414123	4.28691	0.159146	0.745369	0.34399	1.51711	0.336945
22	MALONAMIDE 5	315.167	14.6161	156	0.000275952	2.94018e-09	4.20239e-09	9.19863e-05	3.79588e-09	3.67485e-09	4.66097e-05	1.55391e-05	0.000262762	0.00025479	5.68589e-05	0.00019147	0.0007012	0.00180674	2.96476e-09	0.000835981	5.91968	0.229261	0.48042	0.216051	0.110034	0.117944
23	Sophorose 2	406.25	27.3915	195	0.00250875	0.000612011	0.00013796	0.00108624	3.79588e-09	3.67485e-09	0.000840076	0.000280028	4.33985e-09	0.00189547	0.00102114	0.000972205	3.39428e-09	0.00294427	0.000588022	0.00117743	3.87904	0.178906	1.11729	0.453063	0.922549	0.470428
24	6-deoxy-D-glucose 2	237.375	18.0825	215	4.42657e-09	0.000297692	0.000272596	0.000190098	0.000264438	0.000555138	0.000628784	0.000482787	0.000281039	4.65441e-09	5.06605e-09	9.36828e-05	0.000645623	5.301e-09	0.000384824	0.000343484	0.393751	0.0581841	2.02916	0.255287	0.553439	0.253146
25	D-Altrose 2	616.222	20.013	208	0.00221112	0.00108999	1.25782e-05	0.00110456	0.000924486	0.000230653	3.48146e-09	0.000385048	0.000953509	4.65441e-09	0.000614084	0.000522533	0.000189182	0.00267087	2.96476e-09	0.000953351	2.86864	0.178846	2.11386	0.224226	1.15861	0.447188
26	trehalose-6-phosphate	518.556	30.1529	361	0.0100777	0.00137992	0.00384515	0.00510091	3.79588e-09	3.67485e-09	0.00759652	0.00253218	4.33985e-09	0.00391056	0.0164176	0.00677607	0.00202504	5.301e-09	0.00340053	0.00180852	2.01444	0.25861	0.752784	0.389618	2.82048	0.150185
27	tyrosine 1	547.778	20.3142	100	0.0361821	0.047914	0.0444277	0.0428413	0.0548337	3.67485e-09	3.48146e-09	0.0182779	0.0585894	0.0420704	0.053007	0.0512223	3.39428e-09	0.0654884	0.0537961	0.0397615	2.34389	0.128624	0.83638	0.116503	1.07746	0.443826
28	2-ketoadipate 3	291.1	11.9822	96	0.000913932	2.94018e-09	0.0059176	0.00227718	0.00118887	0.0015901	0.00140301	0.00139399	0.00304028	4.65441e-09	5.06605e-09	0.00101343	0.000378944	0.000731288	0.00326778	0.00145934	1.63356	0.328395	2.247	0.289877	1.56042	0.355289
29	4-Acetylbutyric acid 2	230.556	13.0244	130	0.00474202	0.00642589	0.00801677	0.00639489	0.00273926	0.00221628	0.00266359	0.00253971	0.00346513	4.65441e-09	5.06605e-09	0.00115505	0.00376598	0.00370224	0.00525794	0.00424205	2.51796	0.00794438	5.53649	0.0123313	1.5075	0.0576899
30	asparagine 2	380	16.6316	159	0.0134808	0.00267796	0.00363102	0.00659659	3.79588e-09	0.00166596	0.00559225	0.00241941	4.33985e-09	0.0106582	0.00924115	0.0066331	0.00274432	0.0103676	0.000736608	0.00461619	2.72653	0.168383	0.994495	0.49715	1.42901	0.342306
31	erythrose 4-phosphate 1	233	20.0957	198	4.42657e-09	0.00122908	0.00100223	0.000743773	0.000409584	0.00111148	0.0011302	0.000883756	4.33985e-09	0.00208598	0.00251733	0.00153444	0.000938012	5.301e-09	0.000960832	0.00063295	0.841605	0.384631	0.48472	0.205983	1.17509	0.416533
32	Ethanolamine	715.8	12.2967	174	0.233816	0.409333	0.505797	0.382982	0.265751	0.207958	0.27767	0.25046	4.33985e-09	0.471668	0.379745	0.283804	3.39428e-09	0.396021	2.96476e-09	0.132007	1.52912	0.0916777	1.34946	0.28994	2.90123	0.0894207
33	Lactobionic Acid 1	646.5	27.2066	204	4.42657e-09	0.00597339	0.0044275	0.00346697	0.00244808	0.00353029	0.00623343	0.0040706	0.00405966	4.65441e-09	0.0100697	0.00470978	0.0069073	0.0190015	0.00267178	0.00952684	0.851709	0.394727	0.736121	0.367689	0.363915	0.154707
34	lactose 1	665	26.8113	191	0.0206355	0.0245905	0.0244251	0.023217	0.00184472	3.67485e-09	0.00157934	0.00114135	4.33985e-09	0.0412679	0.0129272	0.0180651	0.0157198	0.00651509	0.000904554	0.00771314	20.3417	4.9169e-05	1.28519	0.3479	3.01006	0.0131525
35	lysine	555.6	20.131	154	4.42657e-09	0.0970996	0.0438145	0.0469714	0.041597	0.062856	0.164864	0.0897723	0.0333878	0.0330878	0.0911994	0.0525583	3.39428e-09	5.301e-09	0.0353038	0.0117679	0.523228	0.208267	0.893699	0.438866	3.99147	0.155933
36	Methyl-beta-D-galactopyranoside	477.3	19.4283	204	0.011342	0.00373503	0.000993638	0.00535687	0.00604192	3.67485e-09	0.00170361	0.00258185	0.000915024	0.00907585	0.0108981	0.00696301	0.00180014	5.301e-09	0.000888769	0.000896306	2.07482	0.240763	0.769334	0.365607	5.97661	0.114161
37	Phenyl beta-D-glucopyranoside	406.667	23.6324	204	4.42657e-09	0.00213845	4.20239e-09	0.000712821	0.00676712	0.00170619	0.00149904	0.00332412	0.0018415	0.0065065	0.00738319	0.00524373	0.00279431	0.00754306	0.00185562	0.00406433	0.214439	0.116946	0.135938	0.0358454	0.175385	0.0761891
38	spermidine 1	524	23.272	144	0.000873445	0.000277998	4.20239e-09	0.000383816	3.79588e-09	0.000149229	0.000347249	0.000165494	0.000206494	0.000376104	0.000644282	0.00040896	0.000150427	0.000898136	0.00021543	0.000421331	2.31921	0.237018	0.938517	0.467247	0.910961	0.460073
39	Tartronic acid	437.625	13.7965	101	0.00427272	2.94018e-09	4.20239e-09	0.00142424	0.000603211	0.00106937	0.000998222	0.000890268	0.00108974	0.0030047	0.00242194	0.00217213	0.00129208	0.00591873	2.96476e-09	0.0024036	1.59979	0.364039	0.655691	0.325578	0.592545	0.345626
40	21-hydroxypregnenolone 2	312.364	29.3162	91	0.00531719	0.00144432	0.00131266	0.00269139	3.79588e-09	3.67485e-09	0.00172094	0.000573648	0.00158263	0.00440299	0.00515695	0.00371419	0.000974524	0.00466398	0.00132249	0.00232033	4.6917	0.106793	0.724623	0.290499	1.15991	0.421798
41	3,6-Anhydro-D-galactose 1	274.222	17.7303	160	0.000924989	0.00098756	0.00115816	0.00102357	0.00149858	0.00132602	0.00144312	0.00142258	0.000591259	4.65441e-09	0.0010042	0.000531821	0.00111662	0.00120894	0.00089741	0.00107432	0.719517	0.00492093	1.92465	0.0880459	0.952757	0.341794
42	3-hydroxybutyric acid	641.364	10.7111	117	0.00180997	0.00145509	0.000628565	0.00129788	3.79588e-09	0.000704624	0.000550599	0.000418409	0.00260207	0.00197398	0.00144401	0.00200668	0.00126344	0.00121687	0.000816618	0.00109897	3.10193	0.0493108	0.646777	0.108563	1.18099	0.313124
43	5'-methylthioadenosine 1	505.091	27.5817	236	0.000747266	0.000741998	0.000449977	0.000646414	3.79588e-09	0.000618443	0.000358857	0.000325768	0.00165001	0.00207127	0.00194135	0.00188754	0.0010744	5.301e-09	0.000485397	0.000519934	1.98428	0.0959296	0.342463	0.000720183	1.24326	0.358814
44	alpha-ketoglutaric acid	448.545	16.2755	198	0.000541397	0.00103173	4.20239e-09	0.000524378	0.00235489	0.00134708	0.000729031	0.001477	0.00192762	0.00172048	0.00199593	0.00188134	0.00216722	0.00479306	0.000485688	0.00248199	0.355029	0.0819877	0.278725	0.00590086	0.211273	0.101625
45	benzoic acid	585.636	12.0914	179	0.00298069	0.00221127	0.00237937	0.00252378	0.0010752	0.00134891	0.00141519	0.00127977	0.00268489	0.00333653	0.00207215	0.00269785	0.00139839	0.003775	2.96476e-09	0.00172447	1.97206	0.00412354	0.935476	0.354228	1.46351	0.258551
46	fructose-6-phosphate	642	23.5925	315	0.00226622	0.000878801	0.00101277	0.00138593	0.00290671	0.00123457	0.00159492	0.00191207	4.33985e-09	0.00382168	0.00335223	0.0023913	0.00181477	0.00450986	0.00116856	0.00249773	0.724834	0.239117	0.579571	0.238351	0.554876	0.187478
47	fucose 2	368.5	18.1986	158	0.000303434	7.69238e-05	0.000374314	0.000251557	0.000204038	0.000379952	0.000428387	0.000337459	0.000145677	0.000421895	5.06605e-09	0.000189192	0.000360148	0.000484874	0.000185791	0.000343604	0.745446	0.244099	1.32964	0.352037	0.732114	0.250794
48	glucose-6-phosphate 1	735.818	23.7098	387	0.00371061	0.00127325	0.00187109	0.00228498	0.00407691	0.00212957	0.00272401	0.00297683	4.33985e-09	0.00582784	0.00526251	0.00369678	0.00280833	0.00845376	0.00191951	0.00439387	0.767589	0.249703	0.618101	0.259128	0.52004	0.193435
49	Homogentisic acid	363.818	19.3465	281	0.00959604	0.00862633	0.00945221	0.00922486	0.00101573	0.0097701	0.0116289	0.00747157	0.00942334	4.65441e-09	0.00627579	0.00523304	0.0095784	0.0146226	0.0106224	0.0116078	1.23466	0.310964	1.76281	0.112612	0.79471	0.101444
50	hypoxanthine 2	270.167	21.3378	214	0.000856346	0.000876686	0.000758562	0.000830531	0.000992596	0.000943963	0.00108644	0.00100767	0.000882362	4.65441e-09	0.00251724	0.0011332	0.00107897	0.00337367	0.000784804	0.00174581	0.824214	0.0165617	0.732907	0.351424	0.475728	0.163213
51	Maleimide	583.182	9.85023	154	0.00265883	0.00238766	0.0024194	0.00248863	0.00121706	0.00196109	0.00175727	0.00164514	4.33985e-09	0.00367317	0.00228608	0.00198642	0.000695685	0.00435914	0.00146853	0.00217445	1.51272	0.0119487	1.25282	0.332245	1.14449	0.396333
52	phenylalanine 1	760.455	16.9935	218	4.42657e-09	0.0976073	0.0917306	0.0631127	0.0307405	0.0630447	0.0885582	0.0607811	0.0537077	0.0909223	0.1188	0.0878101	3.39428e-09	0.195692	0.101883	0.0991915	1.03836	0.47557	0.71874	0.269448	0.636271	0.303531
53	phosphate	756.273	12.3298	211	0.282218	2.94018e-09	4.20239e-09	0.0940728	0.185119	0.248519	0.223575	0.219071	0.317139	0.257456	0.255325	0.27664	0.198225	0.283945	2.96476e-09	0.160723	0.429417	0.131118	0.340055	0.0653297	0.585309	0.31264
54	Sedoheptulose	662.545	20.2025	204	0.185069	2.94018e-09	0.0122072	0.0657587	0.00223498	0.0342856	0.0253745	0.0206317	0.173379	0.358963	0.125414	0.219252	3.39428e-09	5.301e-09	0.0365128	0.0121709	3.18727	0.248646	0.299923	0.0870339	5.40293	0.214592
55	sorbitol	756.455	20.2518	205	0.0131175	2.94018e-09	0.0152928	0.0094701	3.79588e-09	0.00684003	0.00750649	0.00478217	0.0118007	0.0146254	0.011262	0.0125627	3.39428e-09	0.0139427	0.00921826	0.00772032	1.98029	0.214985	0.753827	0.280689	1.22665	0.397344
56	succinic acid	704.636	12.9183	147	0.0194374	0.0614054	4.20239e-09	0.0269476	3.79588e-09	0.0324084	0.0196833	0.0173639	0.0368323	0.055602	0.0729389	0.0551244	0.0358703	0.0571955	0.0208656	0.0379772	1.55193	0.331677	0.488851	0.124491	0.709574	0.313299
57	Threitol	700.364	15.3261	217	0.00329455	0.00256061	0.00233838	0.00273118	0.000984687	0.00111319	0.00100466	0.00103418	0.00208567	0.00213775	0.00224291	0.00215544	0.00113287	0.00367787	2.96476e-09	0.00160358	2.64092	0.00217158	1.26711	0.0602337	1.70318	0.186493
58	(2R)-2-amino-3-phosphonopropanoic acid 1	261.583	18.1163	313	0.000203044	0.000134291	6.46312e-05	0.000133989	0.000165387	0.000166714	0.000139759	0.000157287	0.000275714	0.000436716	0.000301421	0.00033795	0.000299283	0.000386647	0.000115843	0.000267258	0.851878	0.299734	0.396475	0.0166218	0.501348	0.104822
59	1-Monopalmitin	607.833	25.8908	371	0.00145114	0.000575943	0.000442143	0.000823075	3.79588e-09	0.000307123	0.000444116	0.000250415	0.000741018	0.000991754	0.0010412	0.000924656	0.000442636	0.00133799	0.000288623	0.000689749	3.28685	0.0849506	0.890142	0.386712	1.1933	0.392066
60	2,6-Diaminopimelic acid 2	270	19.4823	174	4.42657e-09	0.0015938	0.00114634	0.000913383	0.00276773	0.000861768	0.000864943	0.00149815	0.00122713	0.00629544	0.00220688	0.00324315	0.00143709	0.00487049	0.000789279	0.00236562	0.609675	0.250794	0.281634	0.112251	0.386107	0.171672
61	2-hydroxy-3-isopropylbutanedioic acid	407.333	16.2682	129	0.00876957	0.0128	0.00531022	0.00895994	3.79588e-09	0.00682865	0.00408049	0.00363638	0.00934092	0.0125084	0.0109694	0.0109396	0.0105285	0.017594	0.00434052	0.010821	2.46397	0.0719956	0.819038	0.223447	0.828015	0.346973
62	2-Hydroxyvaleric acid	304.5	11.4288	207	0.00225034	0.00191279	0.00172285	0.00196199	0.000788112	0.000964225	0.000854705	0.000869014	0.00205355	0.00214548	0.0026091	0.00226938	0.00178678	0.00267847	0.00102717	0.00183081	2.25772	0.00127447	0.864552	0.127025	1.07165	0.40328
63	2-Indanone	236.833	24.3003	91	0.000872737	0.00114286	0.000805418	0.000940337	0.000600438	0.00051706	0.000717908	0.000611802	0.000521536	0.00688721	0.00552172	0.00431015	0.00147126	0.00123682	0.00150182	0.0014033	1.53699	0.0250591	0.218168	0.0784977	0.67009	0.0126076
64	2-methylfumarate	588.083	14.09	184	0.00161725	0.00168057	0.00106023	0.00145268	0.000431728	0.000483878	0.000480734	0.000465447	0.000540031	0.000632286	0.000538404	0.00057024	0.000436433	0.000524919	0.000778558	0.00057997	3.12105	0.00376883	2.54749	0.00574125	2.50476	0.00856252
65	3-Aminoisobutyric acid 1	436.75	14.9126	174	0.00697082	0.00694357	0.00603446	0.00664962	0.00345151	0.00293854	0.00329838	0.00322947	0.00345269	0.0054584	0.00629501	0.0050687	0.00260771	0.00373325	0.00404841	0.00346312	2.05904	0.000284773	1.3119	0.0765124	1.92012	0.00198982
66	3-Cyanoalanine	666.583	13.7276	141	0.0283834	0.0212343	0.0222036	0.0239404	0.00219094	0.00193167	0.0169639	0.00702884	0.00869976	0.00855895	0.00977539	0.00901137	0.00641909	0.0245397	0.0108853	0.013948	3.40603	0.0180507	2.65669	0.0013874	1.7164	0.0825843
67	3-hydroxy-3-methylglutaric acid	623.917	16.62	109	0.00553339	0.00441459	0.00468614	0.00487804	0.0011112	0.00169068	0.00146184	0.00142124	0.0025088	0.00201201	0.00211827	0.00221303	0.000991394	0.000846201	0.00108556	0.000974384	3.43224	0.000391596	2.20424	0.000976931	5.00628	0.00017199
68	3-Hydroxypropionic acid 1	444	10.4519	147	0.328745	0.253335	0.351561	0.311214	0.168556	0.16401	0.17026	0.167609	0.18773	0.291521	0.258594	0.245948	0.158359	0.448948	0.223162	0.276823	1.85679	0.00423371	1.26536	0.100326	1.12423	0.365056
69	3-Hydroxypyridine	750.727	10.5003	152	0.00321477	0.00305725	0.0031938	0.00315528	0.0024077	0.00212555	0.00200382	0.00217902	0.00230696	0.00396159	0.00355547	0.00327467	0.00371265	0.0043109	0.00312493	0.00371616	1.44802	0.000827043	0.963539	0.411552	0.849069	0.0901157
70	4-aminobutyric acid 1	861.583	15.8087	174	0.357108	0.146121	0.0562816	0.186503	3.79588e-09	0.18221	0.152318	0.111509	0.128763	0.306843	0.393948	0.276518	0.155367	0.235531	0.202679	0.197859	1.67253	0.258234	0.67447	0.244872	0.942609	0.453932
71	4-hydroxybutyrate	617.75	11.8042	147	0.00214896	0.00322011	0.00215195	0.00250701	3.79588e-09	0.00204293	0.00118327	0.0010754	0.0036783	0.00377949	0.00447354	0.00397711	0.00204091	0.00358283	0.00159527	0.00240633	2.33123	0.0535526	0.63036	0.013941	1.04184	0.446283
72	4-HYDROXYPYRIDINE	516.583	10.7294	152	0.00282212	0.00299395	0.00275649	0.00285752	0.000743542	0.000931833	0.000896296	0.000857224	0.00330965	0.00282746	0.00316704	0.00310138	0.000792939	0.00352669	0.00197107	0.0020969	3.33346	1.28802e-05	0.92137	0.100596	1.36274	0.196389
73	5-aminovaleric acid lactam	312.75	10.5923	142	0.0173816	0.0154481	0.00800755	0.0136124	3.79588e-09	0.00989747	0.0082515	0.00604966	0.00950262	0.011088	0.0156261	0.0120722	0.00819729	0.00964953	0.0138793	0.0105754	2.25012	0.0726311	1.12758	0.336835	1.28718	0.206492
74	6-phosphogluconic acid	550.417	24.5589	318	0.00326547	0.00228355	0.00235836	0.00263579	0.00194772	0.00140045	0.00162702	0.0016584	0.0012211	0.0026716	0.00369713	0.00252994	0.000977648	0.00189598	0.00131022	0.00139462	1.58936	0.0252492	1.04184	0.449595	1.88997	0.0200541
75	Aconitic Acid	666.75	18.2543	229	0.00455604	0.00321431	0.0031869	0.00365242	0.00316573	0.00268485	0.0029736	0.00294139	0.00142295	0.00376824	0.00728286	0.00415802	0.00335693	0.00372601	0.00382432	0.00363575	1.24173	0.103604	0.878404	0.394187	1.00458	0.486813
76	alanine 1	802	9.90965	116	4.42657e-09	2.94018e-09	0.254663	0.0848877	0.0602566	0.0680185	0.159193	0.0958228	0.27777	0.274179	0.229379	0.260443	0.098612	0.509165	0.135652	0.247809	0.885882	0.454893	0.325936	0.0558411	0.342552	0.177904
77	alpha-Aminoadipic acid	588.417	17.9117	260	4.42657e-09	2.94018e-09	0.00249758	0.000832528	0.000213743	0.00360222	0.00415006	0.00265534	0.00357051	0.00476213	0.00914315	0.00582527	0.00450572	0.00831233	0.00364637	0.00548814	0.31353	0.143621	0.142917	0.0286449	0.151696	0.0242045
78	Aminomalonic acid	485.25	14.9976	218	4.42657e-09	0.00166551	0.00171217	0.00112589	0.000860864	0.000923466	0.00100742	0.000930585	0.00063946	0.00143419	0.00179344	0.00128903	0.000654999	0.00395918	0.000498595	0.00170426	1.20988	0.373437	0.873441	0.408235	0.660635	0.335156
79	asparagine 1	794.667	17.4261	116	0.17899	0.184918	0.192086	0.185331	0.0129591	0.0138879	0.0139281	0.0135917	0.026814	0.0268691	0.0262494	0.0266442	0.0503861	0.0506927	0.0565669	0.0525486	13.6356	7.16217e-07	6.95579	9.7375e-07	3.52685	3.2374e-06
80	asparagine 4	864.167	15.482	100	0.376376	2.94018e-09	0.231679	0.202685	0.0225884	0.064155	0.183446	0.090063	0.0533942	0.0903508	0.157677	0.100474	0.0747477	0.313382	0.112602	0.16691	2.25048	0.200104	2.01729	0.209909	1.21433	0.400099
81	aspartic acid 1	811.25	15.6307	232	0.65782	2.94018e-09	0.624683	0.427501	3.79588e-09	0.179526	0.587122	0.255549	0.223926	0.565497	0.66154	0.483655	0.399647	0.881131	0.62132	0.634033	1.67287	0.283245	0.883897	0.417234	0.674257	0.231889
82	Atrazine-2-hydroxy 3	235.167	19.3867	208	0.000958143	0.000594897	0.000567122	0.000706721	0.000452429	0.000406561	0.000525244	0.000461411	0.000442689	0.000469873	0.00411476	0.00167577	0.000511174	5.301e-09	0.000397197	0.000302792	1.53165	0.0667917	0.421728	0.236754	2.33401	0.0565599
83	beta-Alanine 2	736.917	14.4944	248	0.00381729	2.94018e-09	0.00335098	0.00238942	0.00511305	0.00229257	0.00227413	0.00322658	0.00326197	0.00511942	0.00388595	0.00408911	0.00293753	0.00594352	0.0019132	0.00359809	0.740543	0.306471	0.584338	0.133711	0.664082	0.258799
84	beta-Mannosylglycerate 1	522.833	22.8742	319	4.42657e-09	0.00107498	0.000820821	0.000631934	0.00465513	0.00103512	0.000778333	0.0021562	0.00080921	0.00386257	0.00250305	0.00239161	0.00156506	5.301e-09	0.0032266	0.00159722	0.293078	0.151897	0.26423	0.0673952	0.395646	0.191602
85	citric acid	688.833	19.0763	465	0.210033	0.294673	0.260994	0.255233	0.159776	0.252733	0.0131513	0.141887	0.215726	0.198457	0.182116	0.198766	0.196729	0.239138	0.211871	0.215912	1.79885	0.100054	1.28409	0.0498182	1.18212	0.11337
86	citrulline 1	785.083	19.1481	256	4.42657e-09	0.00545424	0.00640943	0.00395456	0.00764077	0.00887959	0.0129111	0.0098105	0.00579142	0.00605709	0.013605	0.00848451	0.00887848	0.0189545	0.00708524	0.0116394	0.403094	0.0417494	0.466091	0.117759	0.339756	0.0705992
87	cycloleucine 1	622.917	13.6962	156	0.0245465	0.0226166	0.0286832	0.0252821	0.0209362	3.67485e-09	3.48146e-09	0.00697874	0.0125048	0.0212357	0.0203009	0.0180138	0.0123058	0.0125001	0.0135036	0.0127698	3.62273	0.0319723	1.40349	0.0460529	1.97983	0.00119101
88	D-(glycerol 1-phosphate)	757.917	18.3844	299	0.0259274	0.023831	0.0187442	0.0228342	0.0131476	0.016537	0.0121223	0.0139356	0.0196759	0.023837	0.0201219	0.0212116	0.013121	0.0191666	0.0113046	0.0145307	1.63855	0.0120337	1.0765	0.276424	1.57144	0.0300114
89	d-Glucoheptose 2	351.125	22.2497	315	4.42657e-09	0.000300654	0.000181862	0.00016084	0.00010006	0.000107902	0.000245882	0.000151281	0.000166156	0.000512039	0.000403542	0.000360579	0.000290909	5.301e-09	0.000122644	0.000137853	1.06319	0.464017	0.44606	0.10577	1.16675	0.429554
90	D-Glyceric acid	723.083	13.1051	189	0.012035	0.00811663	0.00417304	0.00810823	3.79588e-09	0.00252745	0.00237551	0.00163432	0.00414076	0.00718988	0.00610269	0.00581111	0.00503226	0.0113372	0.00514796	0.00717247	4.96122	0.0275173	1.3953	0.199771	1.13047	0.388217
91	Digitoxose 1	354.286	16.5665	217	0.00131823	0.0014654	0.00109946	0.00129436	0.000728731	0.000837979	0.00111953	0.000895414	0.00209208	0.00264426	0.00254619	0.00242751	0.000354038	0.00452197	0.000480751	0.00178559	1.44555	0.0323109	0.533207	0.00241788	0.724896	0.369279
92	Diglycerol 1	502.75	18.4174	292	4.42657e-09	0.00486797	0.00365634	0.00284144	0.00165492	0.00204391	0.00298573	0.00222819	0.00210087	0.00553471	0.00569688	0.00444415	0.00299841	0.00940234	0.00214723	0.00484933	1.27522	0.353222	0.639366	0.220426	0.585945	0.25048
93	Dihydroxyacetone	280.545	12.0679	192	0.0270133	0.0200024	0.0257499	0.0242552	0.011901	0.0119484	0.0122766	0.012042	0.0235478	0.0254234	0.0294466	0.0261393	0.0113508	0.0174255	0.0199815	0.0162526	2.01422	0.00241313	0.927922	0.266984	1.49239	0.0375594
94	Erythrose 2	490.083	14.4736	201	0.00249047	0.00370039	0.00309006	0.00309364	0.00460122	0.00436075	0.00305564	0.00400587	0.00250749	0.00231577	0.00276584	0.0025297	0.00232246	0.00454813	0.00452702	0.00379921	0.772277	0.0996283	1.22293	0.102463	0.814286	0.218215
95	fructose 1	856.167	19.5697	217	0.177069	0.18142	0.205906	0.188132	0.162269	0.162447	0.201523	0.175413	0.16998	0.219207	0.166666	0.185285	0.186708	0.173429	0.115359	0.158499	1.07251	0.23354	1.01537	0.444686	1.18696	0.139451
96	Fructose 2,6-biphosphate degr prod 2	611.167	22.8257	211	0.0195854	0.0160614	0.0221279	0.0192582	0.0187859	0.0172287	0.01581	0.0172748	0.0480073	0.0479835	0.0589653	0.051652	0.0194376	0.0161179	0.0180843	0.0178799	1.11481	0.184139	0.372845	0.000667211	1.07709	0.264856
97	fumaric acid	605.583	13.4183	245	0.00334272	0.00420595	0.00238497	0.00331121	3.79588e-09	0.00225143	0.0018862	0.00137921	0.00472511	0.00584927	0.00625376	0.00560938	0.00261568	0.00538196	0.00233366	0.00344377	2.4008	0.0457401	0.590299	0.0150004	0.961509	0.455174
98	Galactinol 1	822.833	28.7874	204	0.034002	0.034647	0.0326893	0.0337795	0.0237594	0.028	0.0271416	0.0263003	0.17971	0.177387	0.183192	0.180096	0.0638991	0.0350499	0.0369778	0.0453089	1.28438	0.00308714	0.187563	6.60259e-08	0.745536	0.142072
99	Galactonic acid	860.25	20.8353	292	4.42657e-09	0.0192068	0.00933271	0.00951319	0.0329063	0.00779953	0.0101964	0.0169674	0.0104271	0.0234267	0.0200717	0.0179752	0.0111045	0.0333143	0.00587521	0.0167647	0.560674	0.243234	0.529241	0.139953	0.567454	0.25574
100	Gentiobiose 2	698.167	27.6375	204	0.159524	0.107259	0.108715	0.125166	0.0423289	0.0928395	0.0658274	0.0669986	0.26669	0.272441	0.295192	0.278108	0.122936	0.405062	0.0786605	0.20222	1.86819	0.0306588	0.450063	0.000681108	0.618961	0.24928
101	gentisic acid	369.417	18.6897	117	4.42657e-09	0.000281226	0.000964933	0.000415388	0.000549268	0.000736649	0.00124277	0.000842897	0.000210267	0.00260085	0.00253626	0.00178246	0.00124885	5.301e-09	0.00144779	0.00089888	0.492809	0.146581	0.233042	0.0888495	0.462117	0.209053
102	Glucoheptonic acid 3	564.833	22.1175	319	4.42657e-09	0.000651075	0.000886743	0.000512607	0.00136379	0.00142725	0.00098524	0.00125876	0.00114989	0.00464367	0.00212612	0.00263989	0.0022209	5.301e-09	0.00578339	0.0026681	0.407232	0.0335227	0.194177	0.0593551	0.192125	0.137421
103	gluconic acid 1	735.5	20.8836	333	4.42657e-09	0.004024	0.000682919	0.00156897	0.00775656	0.000525583	0.000655389	0.00297918	0.00100404	0.00318286	0.00315845	0.00244845	0.00178397	0.00700521	0.00115783	0.00331567	0.526646	0.314103	0.640803	0.286904	0.4732	0.238801
104	Gluconic lactone 1	654.167	19.7223	220	0.00277584	0.00283017	0.00216033	0.00258878	0.00190174	0.00170044	0.00195943	0.00185387	0.00217194	0.00388595	0.0033246	0.0031275	0.002856	0.00292586	0.00222851	0.00267012	1.39642	0.0162401	0.827748	0.190748	0.969535	0.402592
105	glucose 2	331	20.0022	323	0.00854365	0.00573359	0.00639974	0.00689232	0.00944025	0.00977515	0.0114913	0.0102356	0.0143681	0.0200672	0.0178389	0.0174247	0.00908953	0.0103137	0.00700526	0.00880282	0.67337	0.0171597	0.395548	0.00240833	0.782968	0.105648
106	Glucose-1-phosphate	723.583	18.469	217	4.42657e-09	0.00498707	0.0146295	0.00653885	0.00533772	0.0136363	0.0154747	0.0114829	0.00423712	0.0306919	0.0391511	0.0246933	0.0144238	0.0507163	0.0154979	0.0268793	0.569443	0.202121	0.264802	0.0926073	0.243267	0.0918677
107	glutamic acid	715.083	16.8192	246	0.0533793	0.0216285	0.00809103	0.0276996	0.00208798	0.0169176	0.0205727	0.0131927	0.0219579	0.0220443	0.0309377	0.0249799	0.0479704	0.0480529	0.0584419	0.0514884	2.09961	0.187776	1.10887	0.426415	0.537978	0.0806691
108	glutamine 1	682.25	18.5833	156	4.42657e-09	0.03999	0.00328187	0.014424	0.00653649	0.0154357	0.0077477	0.00990662	0.0136094	0.0116963	0.0338135	0.0197064	0.012701	0.0471535	0.0108071	0.0235539	1.45599	0.373953	0.731943	0.36825	0.612383	0.314057
109	glycine 2	841.667	12.856	174	4.42657e-09	0.185615	0.164753	0.116789	0.0790312	0.0636207	0.0703873	0.0710131	0.072386	0.110839	0.103915	0.0957135	0.0382311	0.315818	0.0930412	0.14903	1.64462	0.240133	1.2202	0.371322	0.783663	0.385173
110	glycolic acid	597.083	9.50771	147	0.0117697	0.00902467	0.0109505	0.0105816	0.00566035	0.00463428	0.00433047	0.00487503	0.0143305	0.0132209	0.0107967	0.0127827	0.00832798	0.00820872	0.00819458	0.00824376	2.17058	0.00163448	0.827811	0.0857704	1.28359	0.022744
111	gly-pro	215.111	20.9458	293	0.000595218	0.000524314	0.000440876	0.000520136	0.000547884	0.000676397	0.000562546	0.000595609	0.000236302	0.000489711	0.000912966	0.000546326	0.000252542	0.00111747	0.000532246	0.000634085	0.873285	0.139538	0.952062	0.451634	0.820294	0.341175
112	hydroxylamine	719.667	10.1632	146	0.00421397	0.00514351	0.00628542	0.0052143	0.00631148	0.00457667	0.00606237	0.00565017	0.0157892	0.018381	0.0185664	0.0175789	0.0047237	0.00565009	0.00429451	0.00488943	0.922857	0.309004	0.296623	0.000164987	1.06644	0.337671
113	hydroxyurea	316	11.6932	217	0.000824586	0.000402252	0.00074772	0.000658186	0.000206988	0.000238898	0.00022283	0.000222906	0.000240063	0.000670898	0.000665598	0.00052552	0.000254502	0.000911409	0.000360013	0.000508641	2.95276	0.0143764	1.25245	0.264791	1.29401	0.284691
114	Isoleucine	796.583	12.6469	158	4.42657e-09	2.94018e-09	0.120247	0.0400823	0.0504268	0.0942445	0.0749959	0.0732224	0.0963159	0.113881	0.134178	0.114792	0.0579151	0.215837	0.100366	0.124706	0.547405	0.237307	0.349174	0.0732779	0.321414	0.121726
115	Itaconic acid	759.667	13.3059	147	0.0325399	0.0211743	0.0286214	0.0274452	0.0108311	0.0109266	0.0176636	0.0131404	0.0344791	0.0309038	0.0286488	0.0313439	0.0285797	0.0292861	0.0222401	0.0267019	2.08861	0.0118864	0.875615	0.178065	1.02783	0.431091
116	lactic acid	764.083	9.28028	117	0.0185787	0.0184582	0.0198805	0.0189725	0.0262649	0.0136953	0.00923577	0.0163986	0.0211656	4.65441e-09	0.0193493	0.013505	0.00731357	0.0458878	0.0142258	0.0224758	1.15695	0.32075	1.40485	0.232855	0.844132	0.391408
117	L-Allothreonine 1	833.583	13.8853	219	0.0876375	2.94018e-09	0.0404169	0.0426848	0.0263204	0.0275477	0.0319623	0.0286101	0.0463129	0.059771	0.066231	0.0574383	0.0374132	0.101189	0.033681	0.0574279	1.49195	0.304385	0.743141	0.300338	0.743277	0.341237
118	L-cysteine	670.5	16.0834	100	0.00733839	0.00296912	0.00263237	0.00431329	3.79588e-09	0.00408891	0.00402334	0.00270408	0.00398294	0.00535456	0.00621909	0.00518553	0.00328833	0.00871153	0.00336033	0.00512006	1.5951	0.236273	0.831794	0.312475	0.84243	0.374325
119	L-homoserine 1	673.333	14.7299	218	0.00291224	0.00354887	0.00350897	0.00332336	0.00145834	0.00165305	0.00182607	0.00164582	0.0037447	0.0030241	0.00365463	0.00347448	0.00284231	5.301e-09	0.00346662	0.00210298	2.01928	0.000965137	0.956507	0.32377	1.58031	0.1621
120	linoleic acid	621.583	22.8951	67	0.0254282	0.0204633	0.0259562	0.0239492	0.0270959	0.0191061	0.0114668	0.0192229	0.0458849	0.0438084	0.048105	0.0459328	0.00750179	0.0524749	0.0112545	0.0237437	1.24587	0.19203	0.521397	0.000255385	1.00865	0.494691
121	Linoleic acid methyl ester	446.667	21.8812	110	0.00316657	0.00255595	0.0030084	0.0029103	0.00251909	0.00152497	0.00202398	0.00202268	0.00476628	0.0057041	0.00443782	0.0049694	0.00173095	0.00255665	0.00268714	0.00232491	1.43884	0.0297714	0.585645	0.00405512	1.25179	0.0852696
122	L-Malic acid	854.333	15.2061	233	0.0144476	2.94018e-09	0.025325	0.0132575	0.0348795	0.0412033	0.0264082	0.0341636	0.0698814	0.0828922	0.10287	0.0852147	3.39428e-09	0.0800512	0.0327393	0.0375968	0.388059	0.0348115	0.155578	0.00199123	0.352623	0.187188
123	L-Threose 2	432.25	14.8058	350	0.00187128	0.00152731	0.00198556	0.00179471	0.0020124	0.00206408	0.00229182	0.00212276	0.00178355	0.00170782	0.00397779	0.00248972	0.00191419	0.00348751	0.000730375	0.00204403	0.845461	0.0566454	0.720851	0.205254	0.878029	0.386847
124	malonic acid 1	402.8	11.3358	226	0.00476246	0.00462831	0.00341499	0.00426858	0.000894237	0.000963476	0.000822643	0.000893452	0.00414876	0.00501294	0.00529921	0.0048203	0.00563995	0.00683085	0.00547043	0.00598041	4.77763	0.000714597	0.885543	0.18654	0.713761	0.0237632
125	maltose	874.5	27.0438	361	0.0277256	0.0276313	0.0291235	0.0281601	0.00601349	0.0065545	0.00961075	0.00739291	0.00103928	0.105584	0.0221963	0.0429399	3.39428e-09	0.143995	0.0082727	0.050756	3.80907	3.4852e-05	0.655803	0.333687	0.554813	0.326837
126	mannose 1	862	19.8365	319	0.0964255	0.0684636	0.0731776	0.0793556	0.0831317	0.0883023	0.0730274	0.0814871	0.0644922	0.0749441	0.0766722	0.0720362	3.39428e-09	0.0804154	0.0648191	0.0484115	0.973842	0.41872	1.10161	0.240776	1.63919	0.15065
127	melibiose 2	724.667	28.0981	160	0.00216671	0.0024663	0.00246483	0.00236594	0.00306719	0.00237836	0.00303958	0.00282837	0.00169057	0.00107335	0.000909669	0.00122453	0.00410879	0.00465911	0.00423062	0.00433284	0.836503	0.0667766	1.93213	0.005721	0.54605	0.000268299
128	Methyl Palmitoleate	361.583	20.0306	97	0.00547816	0.00527937	0.00549636	0.00541796	0.00334565	0.00341311	0.00374843	0.0035024	0.00860626	0.00873845	0.00801809	0.00845427	0.00339775	0.00412781	0.00586577	0.00446377	1.54693	8.88881e-05	0.640856	9.84846e-05	1.21376	0.132081
129	Methyl Phosphate	789.25	10.9587	241	0.0170369	0.0233782	0.0204901	0.0203017	0.0171682	0.0210447	0.0197248	0.0193126	0.0322044	0.0346324	0.0402519	0.0356962	0.028379	0.0335081	0.0210482	0.0276451	1.05122	0.335203	0.568736	0.00344264	0.73437	0.0721433
130	mucic acid	646.833	21.2851	333	0.00125778	0.0012556	0.00173014	0.0014145	0.00144265	0.000761295	0.00100601	0.00106998	0.00208318	0.00339554	0.00268172	0.00272015	0.00173176	0.00143498	0.000991941	0.00138623	1.32199	0.123397	0.52001	0.0168016	1.0204	0.46033
131	myo-inositol	784.5	21.7944	73	5.0679	4.57969	4.45025	4.69928	4.36542	4.12077	4.25626	4.24748	3.31657	3.4471	3.0138	3.25916	4.3046	4.32864	3.93648	4.18991	1.10637	0.0438965	1.44187	0.00159847	1.12157	0.0440576
132	N-(3-aminopropyl)-morpholine 2	201.5	19.2453	112	0.0226544	0.00266275	0.0024865	0.00926787	0.00758291	0.00716561	0.00796137	0.00756996	0.001816	0.00109377	0.00164464	0.00151814	0.0035635	0.00893737	0.00191041	0.00480376	1.2243	0.406183	6.10476	0.155795	1.92929	0.279739
133	N-Acetyl-5-hydroxytryptamine 1	235.417	24.7866	116	0.0252112	0.00242578	0.00314116	0.0102594	0.00365984	0.00345732	0.00362019	0.00357911	0.0128597	4.65441e-09	5.06605e-09	0.00428657	0.0150858	0.0165335	0.00185161	0.011157	2.86646	0.211116	2.39338	0.263252	0.91955	0.46191
134	N-Acetyl-beta-D-mannosamine 1	654.583	21.6265	87	4.42657e-09	0.00193152	0.00198924	0.00130692	0.00234417	0.00120575	0.00232605	0.00195866	0.00221214	0.00339899	0.00291254	0.00284122	0.00236893	5.301e-09	0.00210356	0.00149083	0.667256	0.218166	0.459986	0.0532208	0.87664	0.431134
135	Neohesperidin	616.167	25.0919	363	0.00525438	0.000472228	0.000527761	0.00208479	0.000659547	0.000671803	0.000743064	0.000691471	0.00252664	0.00209809	0.0022425	0.00228907	0.000726163	0.000513364	0.000662018	0.000633848	3.015	0.214514	0.910756	0.45198	3.2891	0.206034
136	N-Ethylglycine 2	361.8	11.2365	188	0.00226686	0.00148911	0.00170066	0.00181888	0.000798266	0.00103217	0.000955825	0.000928754	0.00196939	0.00208416	0.00205306	0.00203554	0.00071636	0.00256598	0.00137362	0.00155199	1.9584	0.0106423	0.89356	0.204071	1.17197	0.336981
137	N-ethylmaleamic acid 3	260.556	15.0785	155	4.42657e-09	0.0100112	0.00663368	0.0055483	0.00536025	0.00766472	0.00677405	0.00659967	0.00855213	0.0147115	0.0156485	0.0129707	0.00639002	0.0203276	0.00824966	0.0116558	0.840693	0.372485	0.427757	0.0572274	0.476013	0.155338
138	Nicotianamine	494.727	25.85	186	4.42657e-09	0.00161516	6.83963e-06	0.000540668	0.000484954	0.0012259	0.00243375	0.00138153	0.000604586	0.000127694	0.00411768	0.00161665	0.00132618	0.00579901	0.000893229	0.00267281	0.391353	0.171332	0.334436	0.237764	0.202285	0.133871
139	N-Methyl-DL-alanine	717.583	10.9017	130	0.0131707	2.94018e-09	0.00906345	0.00741139	0.000809135	0.0032411	0.00606516	0.0033718	0.00549818	0.0063594	0.00833918	0.00673225	0.00263508	0.0101355	0.00537175	0.00604746	2.19805	0.194111	1.10088	0.436406	1.22554	0.387632
140	nornicotine	329.3	15.977	142	4.42657e-09	0.00686068	0.00740881	0.0047565	0.00315402	0.00568975	0.00640018	0.00508131	0.00415273	0.00660214	0.00846701	0.00640729	0.00443918	0.0103217	0.00415142	0.00630409	0.936076	0.452927	0.742357	0.286375	0.75451	0.322856
141	O-phosphonothreonine 3	263.083	18.7935	243	0.0129423	0.00514921	0.00541105	0.00783418	0.00311286	0.00753591	0.00731476	0.00598784	0.0161554	0.0133063	0.0109094	0.013457	0.00711717	0.0122915	0.00431306	0.00790723	1.30835	0.281558	0.582163	0.0656888	0.990761	0.492089
142	O-Phosphorylethanolamine	667.25	18.6733	172	0.00322719	0.00169204	0.000627332	0.00184885	0.000142437	0.00114538	0.00118045	0.000822754	0.0028737	0.002296	0.00271565	0.00262845	0.00139469	5.301e-09	0.00148127	0.000958656	2.24715	0.141445	0.7034	0.185414	1.92859	0.18794
143	ornithine	674.167	16.7799	142	4.42657e-09	0.0254257	0.0224294	0.0159517	0.0216166	0.0317476	3.48146e-09	0.0177881	0.0159287	0.00320975	0.0213225	0.013487	0.0181741	0.0377368	0.0242142	0.0267084	0.896763	0.444404	1.18275	0.405534	0.597255	0.16895
144	oxamic acid	534.667	12.1928	190	0.00213979	2.94018e-09	0.0156492	0.00592967	0.00128126	0.00208969	0.00126714	0.00154603	0.00950335	0.000720397	0.0026067	0.00427682	0.00188499	0.00553265	0.00979397	0.0057372	3.83541	0.211056	1.38647	0.390886	1.03355	0.486652
145	oxoproline	863.667	15.735	156	4.42657e-09	2.94018e-09	0.867769	0.289256	0.158376	0.72045	0.721292	0.533373	0.624803	1.22245	1.37478	1.07401	0.644911	2.01261	0.685417	1.11431	0.542316	0.25896	0.269323	0.0502408	0.259583	0.0987329
146	palmitic acid	782.833	21.364	117	0.0525677	0.0394502	0.050063	0.0473603	0.0374929	0.0241716	0.0348902	0.0321849	0.0916418	0.100316	0.0895866	0.093848	0.0266584	0.0446124	0.0308902	0.0340537	1.47151	0.0284777	0.504649	0.000430903	1.39075	0.059942
147	proline	773.083	12.7532	142	4.42657e-09	0.523091	0.458678	0.327256	0.119895	0.225501	0.248119	0.197838	0.259342	0.329279	0.36424	0.31762	0.184248	0.728826	0.378626	0.430567	1.65416	0.243675	1.03034	0.478448	0.760059	0.337729
148	prunin degr. Prod. 1	545.167	27.8976	103	0.00214402	0.00379934	0.00234503	0.0027628	0.000957633	0.00163539	0.00112421	0.00123908	0.00148333	0.012147	0.012849	0.00882643	0.00249166	0.0215156	0.0022448	0.00875068	2.22972	0.0264623	0.313014	0.0889377	0.315724	0.20136
149	Pyruvic acid	575.667	9.12576	174	0.00132609	0.00211206	0.0016044	0.00168085	0.00135937	0.00131062	0.00106047	0.00124349	0.00257327	0.00290627	0.00230066	0.0025934	0.00586248	0.00516578	0.00516958	0.00539928	1.35172	0.0763035	0.648126	0.0171579	0.31131	0.000169455
150	Ribonic acid, gamma-lactone	506.091	17.5722	117	0.000598538	0.000594096	0.000606769	0.000599801	0.000859332	0.000864412	0.000932272	0.000885338	0.00154087	0.00177693	0.00174388	0.00168722	0.000934908	0.00075038	0.00083498	0.000840089	0.677482	0.000138415	0.355496	6.2034e-05	0.713972	0.0054328
151	Saccharic acid	848.75	21.0139	333	0.0153349	0.0213362	0.0134853	0.0167188	0.0160275	0.0161142	0.0203654	0.0175024	0.0614967	0.0679005	0.0584233	0.0626069	0.0312491	0.0160082	0.0144648	0.020574	0.955232	0.395603	0.267044	0.000116637	0.812617	0.27317
152	salicin	526.667	25.2254	259	0.000136153	0.000146438	0.000246532	0.000176374	0.000367718	0.000415689	0.000499678	0.000427695	0.00132719	0.00109675	0.00157851	0.00133415	0.000522556	0.000248651	0.000386663	0.000385956	0.412383	0.00428299	0.1322	0.000640974	0.45698	0.0363257
153	serine 1	859.833	13.5347	204	4.42657e-09	2.94018e-09	0.195303	0.0651011	0.0577386	0.107459	0.127988	0.0977286	0.133219	0.180072	0.194586	0.169292	0.0970668	0.301117	0.124648	0.174277	0.666142	0.329032	0.384548	0.0992721	0.373549	0.148757
154	stearic acid	521.364	23.1535	131	0.0283271	0.0209329	0.0249906	0.0247502	0.0230733	0.0225201	0.030555	0.0253828	0.0194008	0.0127607	0.00983877	0.0140001	0.0207683	0.0195923	0.0147625	0.0183744	0.975077	0.429894	1.76786	0.0193596	1.347	0.0432613
155	sucrose	825.083	26.2354	96	0.00108963	0.00234747	0.00175869	0.00173193	0.00353239	0.00380649	0.00310149	0.00348013	0.00301443	0.00228777	0.002354	0.00255207	0.00333892	0.00261518	0.00273216	0.00289542	0.497664	0.00690644	0.678638	0.0649337	0.598163	0.0263647
156	sulfuric acid	449.833	10.8033	281	0.0129747	0.00968831	0.00954691	0.0107366	0.00321645	0.00429075	0.00403694	0.00384805	0.0175685	0.0134776	0.0138075	0.0149512	0.0162596	0.0188767	0.0102375	0.0151246	2.79015	0.00205281	0.718113	0.0354792	0.70988	0.0955724
157	tartaric acid	832.333	16.9813	292	4.42657e-09	0.0293301	0.015954	0.0150947	0.00690298	0.0155837	0.0180857	0.0135241	0.022332	0.04744	0.0447074	0.0381598	0.0350955	0.0856949	0.0234829	0.0480911	1.11613	0.435886	0.395566	0.0591153	0.313877	0.0947276
158	Threonic acid	727.333	16.0578	292	0.0105321	2.94018e-09	0.00592598	0.00548603	0.00540058	0.00456615	0.00439068	0.0047858	0.00290666	0.00814849	0.00752388	0.00619301	0.00611318	5.301e-09	0.00457822	0.0035638	1.14631	0.415225	0.885842	0.4242	1.53937	0.308877
159	tryptophan 1	864.917	22.9538	202	0.12223	0.127991	0.136481	0.128901	0.379729	0.30711	0.369312	0.35205	0.53737	0.55158	0.554183	0.547711	0.168048	0.164104	0.15996	0.164037	0.366143	0.000318282	0.235345	1.92171e-07	0.785803	0.000892341
160	uracil	731.083	13.2647	99	0.00359079	2.94018e-09	0.00459857	0.00272979	0.00225515	0.001632	0.00184806	0.00191173	0.00300906	0.00249161	0.00571742	0.00373937	0.00257702	0.00836805	0.00377967	0.00490825	1.42791	0.296132	0.730013	0.294065	0.556163	0.193846
161	uridine 2	716.917	24.8151	224	4.42657e-09	0.000733029	0.00127933	0.000670787	0.00214403	0.0018267	0.00216004	0.00204359	0.000746846	0.00381159	0.00624793	0.00360212	0.000905484	0.00406386	0.000845565	0.0019383	0.32824	0.0118485	0.18622	0.0736405	0.346069	0.161575
162	valine	835.75	11.5363	144	4.42657e-09	2.94018e-09	0.316222	0.105407	0.113235	0.163421	0.185803	0.154153	0.198721	0.276537	0.304656	0.259971	0.126352	0.523388	0.248345	0.299362	0.683784	0.336964	0.405458	0.116459	0.352107	0.143182
163	xanthine	672.75	21.0633	353	4.42657e-09	0.000488897	0.00458906	0.00169265	0.000340382	0.00221071	0.00182071	0.00145727	0.00142949	0.00563694	0.00614975	0.00440539	0.000965968	0.00525913	0.00323234	0.00315248	1.16153	0.443777	0.384223	0.131696	0.536928	0.243827
164	xylitol	736.583	17.781	217	0.00780009	0.00682996	0.00648594	0.00703866	0.00309715	0.0029721	0.00423782	0.00343569	0.00694467	0.00746033	0.00712762	0.00717754	0.00598188	0.00635231	0.00652635	0.00628685	2.04869	0.00153075	0.980652	0.379138	1.11959	0.0757907
a, Mass spectral similarity between an experimental mass spectrum and each mass spectrum in a reference library.
b, Retention time.
c, Evaluated by the Students's t-test.
